# Supplementary material for: Novel Methods in Disease Biogeography: A Case Study with Heterosporosis
Source: Front Vet Sci. 2017 Jul 17;4:105. doi: 10.3389/fvets.2017.00105 (PMC5511963; doi:10.3389/fvets.2017.00105)
Supplement: Supplementary Material S4 — Spreadsheet formula to develop model evaluation (XLSX). [file data_sheet_4.xlsx]

## Sheet: Model Evaluation
		Add your values here
Number of success and trials	Fail of prediction (0)	1
	Success of prediction (1)	3
Probability	Pixels predicted unsuitable (0)	7716
	Pixels predicted suitable (1)	930
	p-value	0.000133866
