# Supplementary material for: Novel Methods in Disease Biogeography: A Case Study with Heterosporosis
Source: Front Vet Sci. 2017 Jul 17;4:105. doi: 10.3389/fvets.2017.00105 (PMC5511963; doi:10.3389/fvets.2017.00105)
Supplement: Supplementary Material S6 — NicheA workflow and data to replicate analyses (XML). [file data_sheet_6.zip]

Archive with 48 entries (46 files):
- Supplementary Material S6/
- Supplementary Material S6/background/
- Supplementary Material S6/background/biplot.png
- Supplementary Material S6/background/ll.txt
- Supplementary Material S6/background/PC10.tif
- Supplementary Material S6/background/PC11.tif
- Supplementary Material S6/background/PC12.tif
- Supplementary Material S6/background/PC13.tif
- Supplementary Material S6/background/PC14.tif
- Supplementary Material S6/background/PC15.tif
- Supplementary Material S6/background/PC16.tif
- Supplementary Material S6/background/PC17.tif
- Supplementary Material S6/background/PC18.tif
- Supplementary Material S6/background/PC19.tif
- Supplementary Material S6/background/PC20.tif
- Supplementary Material S6/background/PC21.tif
- Supplementary Material S6/background/PC22.tif
- Supplementary Material S6/background/PC23.tif
- Supplementary Material S6/background/PC24.tif
- Supplementary Material S6/background/PC25.tif
- Supplementary Material S6/background/PC26.tif
- Supplementary Material S6/background/PC27.tif
- Supplementary Material S6/background/PC28.tif
- Supplementary Material S6/background/PC29.tif
- Supplementary Material S6/background/PC30.tif
- Supplementary Material S6/background/PC31.tif
- Supplementary Material S6/background/PC32.tif
- Supplementary Material S6/background/PC33.tif
- Supplementary Material S6/background/PC34.tif
- Supplementary Material S6/background/PC35.tif
- Supplementary Material S6/background/PC4.tif
- Supplementary Material S6/background/PC5.tif
- Supplementary Material S6/background/PC6.tif
- Supplementary Material S6/background/PC7.tif
- Supplementary Material S6/background/PC8.tif
- Supplementary Material S6/background/PC9.tif
- Supplementary Material S6/background/present.tiff
- Supplementary Material S6/background/process.txt
- Supplementary Material S6/background/proportion.png
- Supplementary Material S6/background/proportion_of_variances.csv
- Supplementary Material S6/background/result.html
- Supplementary Material S6/background/rotation.csv
- Supplementary Material S6/background/rscript.r
- Supplementary Material S6/background/value.txt
- Supplementary Material S6/background/xy.txt
- Supplementary Material S6/Heterosporis_occurrences.csv
- Supplementary Material S6/NicheA - workflow.xml
- Supplementary Material S6/README.txt
