# Supplementary material for: Novel Methods in Disease Biogeography: A Case Study with Heterosporosis
Source: Front Vet Sci. 2017 Jul 17;4:105. doi: 10.3389/fvets.2017.00105 (PMC5511963; doi:10.3389/fvets.2017.00105)
Supplement: Supplementary Material S6 — NicheA workflow and data to replicate analyses (XML). [file data_sheet_6.zip › Supplementary Material S6/background/ll.txt]

long	lat
-97.316412	50.516667
-97.149237	50.516667
-96.982061	50.516667
-96.814885	50.516667
-96.647710	50.516667
-96.480534	50.516667
-96.313359	50.516667
-96.146183	50.516667
-95.979008	50.516667
-95.811832	50.516667
-95.644656	50.516667
-95.477481	50.516667
-95.310305	50.516667
-95.143130	50.516667
-94.975954	50.516667
-94.808779	50.516667
-94.641603	50.516667
-94.474427	50.516667
-94.307252	50.516667
-94.140076	50.516667
-93.972901	50.516667
-93.805725	50.516667
-93.638550	50.516667
-93.471374	50.516667
-93.304198	50.516667
-93.137023	50.516667
-92.969847	50.516667
-92.802672	50.516667
-92.635496	50.516667
-92.468321	50.516667
-92.301145	50.516667
-92.133969	50.516667
-91.966794	50.516667
-91.799618	50.516667
-91.632443	50.516667
-91.465267	50.516667
-91.298092	50.516667
-91.130916	50.516667
-90.963740	50.516667
-90.796565	50.516667
-90.629389	50.516667
-90.462214	50.516667
-90.295038	50.516667
-90.127863	50.516667
-89.960687	50.516667
-89.793511	50.516667
-89.626336	50.516667
-89.459160	50.516667
-89.291985	50.516667
-89.124809	50.516667
-88.957634	50.516667
-88.790458	50.516667
-88.623282	50.516667
-88.456107	50.516667
-88.288931	50.516667
-88.121756	50.516667
-87.954580	50.516667
-87.787405	50.516667
-87.620229	50.516667
-87.453053	50.516667
-87.285878	50.516667
-87.118702	50.516667
-86.951527	50.516667
-86.784351	50.516667
-86.617176	50.516667
-86.450000	50.516667
-86.282824	50.516667
-86.115649	50.516667
-85.948473	50.516667
-85.781298	50.516667
-85.614122	50.516667
-85.446947	50.516667
-85.279771	50.516667
-85.112595	50.516667
-84.945420	50.516667
-84.778244	50.516667
-84.611069	50.516667
-84.443893	50.516667
-84.276718	50.516667
-84.109542	50.516667
-83.942366	50.516667
-83.775191	50.516667
-83.608015	50.516667
-83.440840	50.516667
-83.273664	50.516667
-83.106489	50.516667
-82.939313	50.516667
-82.772137	50.516667
-82.604962	50.516667
-82.437786	50.516667
-82.270611	50.516667
-82.103435	50.516667
-81.936260	50.516667
-81.769084	50.516667
-81.601908	50.516667
-81.434733	50.516667
-81.267557	50.516667
-81.100382	50.516667
-80.933206	50.516667
-80.766031	50.516667
-80.598855	50.516667
-80.431679	50.516667
-80.264504	50.516667
-80.097328	50.516667
-79.930153	50.516667
-79.762977	50.516667
-79.595802	50.516667
-79.428626	50.516667
-79.261450	50.516667
-79.094275	50.516667
-78.927099	50.516667
-78.759924	50.516667
-78.592748	50.516667
-78.425573	50.516667
-78.258397	50.516667
-78.091221	50.516667
-77.924046	50.516667
-77.756870	50.516667
-77.589695	50.516667
-77.422519	50.516667
-77.255344	50.516667
-77.088168	50.516667
-76.920992	50.516667
-76.753817	50.516667
-76.586641	50.516667
-76.419466	50.516667
-76.252290	50.516667
-76.085115	50.516667
-75.917939	50.516667
-75.750763	50.516667
-75.583588	50.516667
-97.316412	50.350000
-97.149237	50.350000
-96.982061	50.350000
-96.814885	50.350000
-96.647710	50.350000
-96.480534	50.350000
-96.313359	50.350000
-96.146183	50.350000
-95.979008	50.350000
-95.811832	50.350000
-95.644656	50.350000
-95.477481	50.350000
-95.310305	50.350000
-95.143130	50.350000
-94.975954	50.350000
-94.808779	50.350000
-94.641603	50.350000
-94.474427	50.350000
-94.307252	50.350000
-94.140076	50.350000
-93.972901	50.350000
-93.805725	50.350000
-93.638550	50.350000
-93.471374	50.350000
-93.304198	50.350000
-93.137023	50.350000
-92.969847	50.350000
-92.802672	50.350000
-92.635496	50.350000
-92.468321	50.350000
-92.301145	50.350000
-92.133969	50.350000
-91.966794	50.350000
-91.799618	50.350000
-91.632443	50.350000
-91.465267	50.350000
-91.298092	50.350000
-91.130916	50.350000
-90.963740	50.350000
-90.796565	50.350000
-90.629389	50.350000
-90.462214	50.350000
-90.295038	50.350000
-90.127863	50.350000
-89.960687	50.350000
-89.793511	50.350000
-89.626336	50.350000
-89.459160	50.350000
-89.291985	50.350000
-89.124809	50.350000
-88.957634	50.350000
-88.790458	50.350000
-88.623282	50.350000
-88.456107	50.350000
-88.288931	50.350000
-88.121756	50.350000
-87.954580	50.350000
-87.787405	50.350000
-87.620229	50.350000
-87.453053	50.350000
-87.285878	50.350000
-87.118702	50.350000
-86.951527	50.350000
-86.784351	50.350000
-86.617176	50.350000
-86.450000	50.350000
-86.282824	50.350000
-86.115649	50.350000
-85.948473	50.350000
-85.781298	50.350000
-85.614122	50.350000
-85.446947	50.350000
-85.279771	50.350000
-85.112595	50.350000
-84.945420	50.350000
-84.778244	50.350000
-84.611069	50.350000
-84.443893	50.350000
-84.276718	50.350000
-84.109542	50.350000
-83.942366	50.350000
-83.775191	50.350000
-83.608015	50.350000
-83.440840	50.350000
-83.273664	50.350000
-83.106489	50.350000
-82.939313	50.350000
-82.772137	50.350000
-82.604962	50.350000
-82.437786	50.350000
-82.270611	50.350000
-82.103435	50.350000
-81.936260	50.350000
-81.769084	50.350000
-81.601908	50.350000
-81.434733	50.350000
-81.267557	50.350000
-81.100382	50.350000
-80.933206	50.350000
-80.766031	50.350000
-80.598855	50.350000
-80.431679	50.350000
-80.264504	50.350000
-80.097328	50.350000
-79.930153	50.350000
-79.762977	50.350000
-79.595802	50.350000
-79.428626	50.350000
-79.261450	50.350000
-79.094275	50.350000
-78.927099	50.350000
-78.759924	50.350000
-78.592748	50.350000
-78.425573	50.350000
-78.258397	50.350000
-78.091221	50.350000
-77.924046	50.350000
-77.756870	50.350000
-77.589695	50.350000
-77.422519	50.350000
-77.255344	50.350000
-77.088168	50.350000
-76.920992	50.350000
-76.753817	50.350000
-76.586641	50.350000
-76.419466	50.350000
-76.252290	50.350000
-76.085115	50.350000
-75.917939	50.350000
-75.750763	50.350000
-75.583588	50.350000
-97.316412	50.183333
-97.149237	50.183333
-96.982061	50.183333
-96.814885	50.183333
-96.647710	50.183333
-96.480534	50.183333
-96.313359	50.183333
-96.146183	50.183333
-95.979008	50.183333
-95.811832	50.183333
-95.644656	50.183333
-95.477481	50.183333
-95.310305	50.183333
-95.143130	50.183333
-94.975954	50.183333
-94.808779	50.183333
-94.641603	50.183333
-94.474427	50.183333
-94.307252	50.183333
-94.140076	50.183333
-93.972901	50.183333
-93.805725	50.183333
-93.638550	50.183333
-93.471374	50.183333
-93.304198	50.183333
-93.137023	50.183333
-92.969847	50.183333
-92.802672	50.183333
-92.635496	50.183333
-92.468321	50.183333
-92.301145	50.183333
-92.133969	50.183333
-91.966794	50.183333
-91.799618	50.183333
-91.632443	50.183333
-91.465267	50.183333
-91.298092	50.183333
-91.130916	50.183333
-90.963740	50.183333
-90.796565	50.183333
-90.629389	50.183333
-90.462214	50.183333
-90.295038	50.183333
-90.127863	50.183333
-89.960687	50.183333
-89.793511	50.183333
-89.626336	50.183333
-89.459160	50.183333
-89.291985	50.183333
-89.124809	50.183333
-88.957634	50.183333
-88.790458	50.183333
-88.623282	50.183333
-88.456107	50.183333
-88.288931	50.183333
-88.121756	50.183333
-87.954580	50.183333
-87.787405	50.183333
-87.620229	50.183333
-87.453053	50.183333
-87.285878	50.183333
-87.118702	50.183333
-86.951527	50.183333
-86.784351	50.183333
-86.617176	50.183333
-86.450000	50.183333
-86.282824	50.183333
-86.115649	50.183333
-85.948473	50.183333
-85.781298	50.183333
-85.614122	50.183333
-85.446947	50.183333
-85.279771	50.183333
-85.112595	50.183333
-84.945420	50.183333
-84.778244	50.183333
-84.611069	50.183333
-84.443893	50.183333
-84.276718	50.183333
-84.109542	50.183333
-83.942366	50.183333
-83.775191	50.183333
-83.608015	50.183333
-83.440840	50.183333
-83.273664	50.183333
-83.106489	50.183333
-82.939313	50.183333
-82.772137	50.183333
-82.604962	50.183333
-82.437786	50.183333
-82.270611	50.183333
-82.103435	50.183333
-81.936260	50.183333
-81.769084	50.183333
-81.601908	50.183333
-81.434733	50.183333
-81.267557	50.183333
-81.100382	50.183333
-80.933206	50.183333
-80.766031	50.183333
-80.598855	50.183333
-80.431679	50.183333
-80.264504	50.183333
-80.097328	50.183333
-79.930153	50.183333
-79.762977	50.183333
-79.595802	50.183333
-79.428626	50.183333
-79.261450	50.183333
-79.094275	50.183333
-78.927099	50.183333
-78.759924	50.183333
-78.592748	50.183333
-78.425573	50.183333
-78.258397	50.183333
-78.091221	50.183333
-77.924046	50.183333
-77.756870	50.183333
-77.589695	50.183333
-77.422519	50.183333
-77.255344	50.183333
-77.088168	50.183333
-76.920992	50.183333
-76.753817	50.183333
-76.586641	50.183333
-76.419466	50.183333
-76.252290	50.183333
-76.085115	50.183333
-75.917939	50.183333
-75.750763	50.183333
-75.583588	50.183333
-97.316412	50.016667
-97.149237	50.016667
-96.982061	50.016667
-96.814885	50.016667
-96.647710	50.016667
-96.480534	50.016667
-96.313359	50.016667
-96.146183	50.016667
-95.979008	50.016667
-95.811832	50.016667
-95.644656	50.016667
-95.477481	50.016667
-95.310305	50.016667
-95.143130	50.016667
-94.975954	50.016667
-94.808779	50.016667
-94.641603	50.016667
-94.474427	50.016667
-94.307252	50.016667
-94.140076	50.016667
-93.972901	50.016667
-93.805725	50.016667
-93.638550	50.016667
-93.471374	50.016667
-93.304198	50.016667
-93.137023	50.016667
-92.969847	50.016667
-92.802672	50.016667
-92.635496	50.016667
-92.468321	50.016667
-92.301145	50.016667
-92.133969	50.016667
-91.966794	50.016667
-91.799618	50.016667
-91.632443	50.016667
-91.465267	50.016667
-91.298092	50.016667
-91.130916	50.016667
-90.963740	50.016667
-90.796565	50.016667
-90.629389	50.016667
-90.462214	50.016667
-90.295038	50.016667
-90.127863	50.016667
-89.960687	50.016667
-89.793511	50.016667
-89.626336	50.016667
-89.459160	50.016667
-89.291985	50.016667
-89.124809	50.016667
-88.957634	50.016667
-88.790458	50.016667
-88.623282	50.016667
-88.456107	50.016667
-88.288931	50.016667
-88.121756	50.016667
-87.954580	50.016667
-87.787405	50.016667
-87.620229	50.016667
-87.453053	50.016667
-87.285878	50.016667
-87.118702	50.016667
-86.951527	50.016667
-86.784351	50.016667
-86.617176	50.016667
-86.450000	50.016667
-86.282824	50.016667
-86.115649	50.016667
-85.948473	50.016667
-85.781298	50.016667
-85.614122	50.016667
-85.446947	50.016667
-85.279771	50.016667
-85.112595	50.016667
-84.945420	50.016667
-84.778244	50.016667
-84.611069	50.016667
-84.443893	50.016667
-84.276718	50.016667
-84.109542	50.016667
-83.942366	50.016667
-83.775191	50.016667
-83.608015	50.016667
-83.440840	50.016667
-83.273664	50.016667
-83.106489	50.016667
-82.939313	50.016667
-82.772137	50.016667
-82.604962	50.016667
-82.437786	50.016667
-82.270611	50.016667
-82.103435	50.016667
-81.936260	50.016667
-81.769084	50.016667
-81.601908	50.016667
-81.434733	50.016667
-81.267557	50.016667
-81.100382	50.016667
-80.933206	50.016667
-80.766031	50.016667
-80.598855	50.016667
-80.431679	50.016667
-80.264504	50.016667
-80.097328	50.016667
-79.930153	50.016667
-79.762977	50.016667
-79.595802	50.016667
-79.428626	50.016667
-79.261450	50.016667
-79.094275	50.016667
-78.927099	50.016667
-78.759924	50.016667
-78.592748	50.016667
-78.425573	50.016667
-78.258397	50.016667
-78.091221	50.016667
-77.924046	50.016667
-77.756870	50.016667
-77.589695	50.016667
-77.422519	50.016667
-77.255344	50.016667
-77.088168	50.016667
-76.920992	50.016667
-76.753817	50.016667
-76.586641	50.016667
-76.419466	50.016667
-76.252290	50.016667
-76.085115	50.016667
-75.917939	50.016667
-75.750763	50.016667
-75.583588	50.016667
-97.316412	49.850000
-97.149237	49.850000
-96.982061	49.850000
-96.814885	49.850000
-96.647710	49.850000
-96.480534	49.850000
-96.313359	49.850000
-96.146183	49.850000
-95.979008	49.850000
-95.811832	49.850000
-95.644656	49.850000
-95.477481	49.850000
-95.310305	49.850000
-95.143130	49.850000
-94.975954	49.850000
-94.808779	49.850000
-94.641603	49.850000
-94.474427	49.850000
-94.307252	49.850000
-94.140076	49.850000
-93.972901	49.850000
-93.805725	49.850000
-93.638550	49.850000
-93.471374	49.850000
-93.304198	49.850000
-93.137023	49.850000
-92.969847	49.850000
-92.802672	49.850000
-92.635496	49.850000
-92.468321	49.850000
-92.301145	49.850000
-92.133969	49.850000
-91.966794	49.850000
-91.799618	49.850000
-91.632443	49.850000
-91.465267	49.850000
-91.298092	49.850000
-91.130916	49.850000
-90.963740	49.850000
-90.796565	49.850000
-90.629389	49.850000
-90.462214	49.850000
-90.295038	49.850000
-90.127863	49.850000
-89.960687	49.850000
-89.793511	49.850000
-89.626336	49.850000
-89.459160	49.850000
-89.291985	49.850000
-89.124809	49.850000
-88.957634	49.850000
-88.790458	49.850000
-88.623282	49.850000
-88.456107	49.850000
-88.288931	49.850000
-88.121756	49.850000
-87.954580	49.850000
-87.787405	49.850000
-87.620229	49.850000
-87.453053	49.850000
-87.285878	49.850000
-87.118702	49.850000
-86.951527	49.850000
-86.784351	49.850000
-86.617176	49.850000
-86.450000	49.850000
-86.282824	49.850000
-86.115649	49.850000
-85.948473	49.850000
-85.781298	49.850000
-85.614122	49.850000
-85.446947	49.850000
-85.279771	49.850000
-85.112595	49.850000
-84.945420	49.850000
-84.778244	49.850000
-84.611069	49.850000
-84.443893	49.850000
-84.276718	49.850000
-84.109542	49.850000
-83.942366	49.850000
-83.775191	49.850000
-83.608015	49.850000
-83.440840	49.850000
-83.273664	49.850000
-83.106489	49.850000
-82.939313	49.850000
-82.772137	49.850000
-82.604962	49.850000
-82.437786	49.850000
-82.270611	49.850000
-82.103435	49.850000
-81.936260	49.850000
-81.769084	49.850000
-81.601908	49.850000
-81.434733	49.850000
-81.267557	49.850000
-81.100382	49.850000
-80.933206	49.850000
-80.766031	49.850000
-80.598855	49.850000
-80.431679	49.850000
-80.264504	49.850000
-80.097328	49.850000
-79.930153	49.850000
-79.762977	49.850000
-79.595802	49.850000
-79.428626	49.850000
-79.261450	49.850000
-79.094275	49.850000
-78.927099	49.850000
-78.759924	49.850000
-78.592748	49.850000
-78.425573	49.850000
-78.258397	49.850000
-78.091221	49.850000
-77.924046	49.850000
-77.756870	49.850000
-77.589695	49.850000
-77.422519	49.850000
-77.255344	49.850000
-77.088168	49.850000
-76.920992	49.850000
-76.753817	49.850000
-76.586641	49.850000
-76.419466	49.850000
-76.252290	49.850000
-76.085115	49.850000
-75.917939	49.850000
-75.750763	49.850000
-75.583588	49.850000
-97.316412	49.683333
-97.149237	49.683333
-96.982061	49.683333
-96.814885	49.683333
-96.647710	49.683333
-96.480534	49.683333
-96.313359	49.683333
-96.146183	49.683333
-95.979008	49.683333
-95.811832	49.683333
-95.644656	49.683333
-95.477481	49.683333
-95.310305	49.683333
-95.143130	49.683333
-94.975954	49.683333
-94.808779	49.683333
-94.641603	49.683333
-94.474427	49.683333
-94.307252	49.683333
-94.140076	49.683333
-93.972901	49.683333
-93.805725	49.683333
-93.638550	49.683333
-93.471374	49.683333
-93.304198	49.683333
-93.137023	49.683333
-92.969847	49.683333
-92.802672	49.683333
-92.635496	49.683333
-92.468321	49.683333
-92.301145	49.683333
-92.133969	49.683333
-91.966794	49.683333
-91.799618	49.683333
-91.632443	49.683333
-91.465267	49.683333
-91.298092	49.683333
-91.130916	49.683333
-90.963740	49.683333
-90.796565	49.683333
-90.629389	49.683333
-90.462214	49.683333
-90.295038	49.683333
-90.127863	49.683333
-89.960687	49.683333
-89.793511	49.683333
-89.626336	49.683333
-89.459160	49.683333
-89.291985	49.683333
-89.124809	49.683333
-88.957634	49.683333
-88.790458	49.683333
-88.623282	49.683333
-88.456107	49.683333
-88.288931	49.683333
-88.121756	49.683333
-87.954580	49.683333
-87.787405	49.683333
-87.620229	49.683333
-87.453053	49.683333
-87.285878	49.683333
-87.118702	49.683333
-86.951527	49.683333
-86.784351	49.683333
-86.617176	49.683333
-86.450000	49.683333
-86.282824	49.683333
-86.115649	49.683333
-85.948473	49.683333
-85.781298	49.683333
-85.614122	49.683333
-85.446947	49.683333
-85.279771	49.683333
-85.112595	49.683333
-84.945420	49.683333
-84.778244	49.683333
-84.611069	49.683333
-84.443893	49.683333
-84.276718	49.683333
-84.109542	49.683333
-83.942366	49.683333
-83.775191	49.683333
-83.608015	49.683333
-83.440840	49.683333
-83.273664	49.683333
-83.106489	49.683333
-82.939313	49.683333
-82.772137	49.683333
-82.604962	49.683333
-82.437786	49.683333
-82.270611	49.683333
-82.103435	49.683333
-81.936260	49.683333
-81.769084	49.683333
-81.601908	49.683333
-81.434733	49.683333
-81.267557	49.683333
-81.100382	49.683333
-80.933206	49.683333
-80.766031	49.683333
-80.598855	49.683333
-80.431679	49.683333
-80.264504	49.683333
-80.097328	49.683333
-79.930153	49.683333
-79.762977	49.683333
-79.595802	49.683333
-79.428626	49.683333
-79.261450	49.683333
-79.094275	49.683333
-78.927099	49.683333
-78.759924	49.683333
-78.592748	49.683333
-78.425573	49.683333
-78.258397	49.683333
-78.091221	49.683333
-77.924046	49.683333
-77.756870	49.683333
-77.589695	49.683333
-77.422519	49.683333
-77.255344	49.683333
-77.088168	49.683333
-76.920992	49.683333
-76.753817	49.683333
-76.586641	49.683333
-76.419466	49.683333
-76.252290	49.683333
-76.085115	49.683333
-75.917939	49.683333
-75.750763	49.683333
-75.583588	49.683333
-97.316412	49.516667
-97.149237	49.516667
-96.982061	49.516667
-96.814885	49.516667
-96.647710	49.516667
-96.480534	49.516667
-96.313359	49.516667
-96.146183	49.516667
-95.979008	49.516667
-95.811832	49.516667
-95.644656	49.516667
-95.477481	49.516667
-95.310305	49.516667
-95.143130	49.516667
-94.975954	49.516667
-94.808779	49.516667
-94.641603	49.516667
-94.474427	49.516667
-94.307252	49.516667
-94.140076	49.516667
-93.972901	49.516667
-93.805725	49.516667
-93.638550	49.516667
-93.471374	49.516667
-93.304198	49.516667
-93.137023	49.516667
-92.969847	49.516667
-92.802672	49.516667
-92.635496	49.516667
-92.468321	49.516667
-92.301145	49.516667
-92.133969	49.516667
-91.966794	49.516667
-91.799618	49.516667
-91.632443	49.516667
-91.465267	49.516667
-91.298092	49.516667
-91.130916	49.516667
-90.963740	49.516667
-90.796565	49.516667
-90.629389	49.516667
-90.462214	49.516667
-90.295038	49.516667
-90.127863	49.516667
-89.960687	49.516667
-89.793511	49.516667
-89.626336	49.516667
-89.459160	49.516667
-89.291985	49.516667
-89.124809	49.516667
-88.957634	49.516667
-88.790458	49.516667
-88.623282	49.516667
-88.456107	49.516667
-88.288931	49.516667
-88.121756	49.516667
-87.954580	49.516667
-87.787405	49.516667
-87.620229	49.516667
-87.453053	49.516667
-87.285878	49.516667
-87.118702	49.516667
-86.951527	49.516667
-86.784351	49.516667
-86.617176	49.516667
-86.450000	49.516667
-86.282824	49.516667
-86.115649	49.516667
-85.948473	49.516667
-85.781298	49.516667
-85.614122	49.516667
-85.446947	49.516667
-85.279771	49.516667
-85.112595	49.516667
-84.945420	49.516667
-84.778244	49.516667
-84.611069	49.516667
-84.443893	49.516667
-84.276718	49.516667
-84.109542	49.516667
-83.942366	49.516667
-83.775191	49.516667
-83.608015	49.516667
-83.440840	49.516667
-83.273664	49.516667
-83.106489	49.516667
-82.939313	49.516667
-82.772137	49.516667
-82.604962	49.516667
-82.437786	49.516667
-82.270611	49.516667
-82.103435	49.516667
-81.936260	49.516667
-81.769084	49.516667
-81.601908	49.516667
-81.434733	49.516667
-81.267557	49.516667
-81.100382	49.516667
-80.933206	49.516667
-80.766031	49.516667
-80.598855	49.516667
-80.431679	49.516667
-80.264504	49.516667
-80.097328	49.516667
-79.930153	49.516667
-79.762977	49.516667
-79.595802	49.516667
-79.428626	49.516667
-79.261450	49.516667
-79.094275	49.516667
-78.927099	49.516667
-78.759924	49.516667
-78.592748	49.516667
-78.425573	49.516667
-78.258397	49.516667
-78.091221	49.516667
-77.924046	49.516667
-77.756870	49.516667
-77.589695	49.516667
-77.422519	49.516667
-77.255344	49.516667
-77.088168	49.516667
-76.920992	49.516667
-76.753817	49.516667
-76.586641	49.516667
-76.419466	49.516667
-76.252290	49.516667
-76.085115	49.516667
-75.917939	49.516667
-75.750763	49.516667
-75.583588	49.516667
-97.316412	49.350000
-97.149237	49.350000
-96.982061	49.350000
-96.814885	49.350000
-96.647710	49.350000
-96.480534	49.350000
-96.313359	49.350000
-96.146183	49.350000
-95.979008	49.350000
-95.811832	49.350000
-95.644656	49.350000
-95.477481	49.350000
-95.310305	49.350000
-95.143130	49.350000
-94.975954	49.350000
-94.808779	49.350000
-94.641603	49.350000
-94.474427	49.350000
-94.307252	49.350000
-94.140076	49.350000
-93.972901	49.350000
-93.805725	49.350000
-93.638550	49.350000
-93.471374	49.350000
-93.304198	49.350000
-93.137023	49.350000
-92.969847	49.350000
-92.802672	49.350000
-92.635496	49.350000
-92.468321	49.350000
-92.301145	49.350000
-92.133969	49.350000
-91.966794	49.350000
-91.799618	49.350000
-91.632443	49.350000
-91.465267	49.350000
-91.298092	49.350000
-91.130916	49.350000
-90.963740	49.350000
-90.796565	49.350000
-90.629389	49.350000
-90.462214	49.350000
-90.295038	49.350000
-90.127863	49.350000
-89.960687	49.350000
-89.793511	49.350000
-89.626336	49.350000
-89.459160	49.350000
-89.291985	49.350000
-89.124809	49.350000
-88.957634	49.350000
-88.790458	49.350000
-88.623282	49.350000
-88.456107	49.350000
-88.288931	49.350000
-88.121756	49.350000
-87.954580	49.350000
-87.787405	49.350000
-87.620229	49.350000
-87.453053	49.350000
-87.285878	49.350000
-87.118702	49.350000
-86.951527	49.350000
-86.784351	49.350000
-86.617176	49.350000
-86.450000	49.350000
-86.282824	49.350000
-86.115649	49.350000
-85.948473	49.350000
-85.781298	49.350000
-85.614122	49.350000
-85.446947	49.350000
-85.279771	49.350000
-85.112595	49.350000
-84.945420	49.350000
-84.778244	49.350000
-84.611069	49.350000
-84.443893	49.350000
-84.276718	49.350000
-84.109542	49.350000
-83.942366	49.350000
-83.775191	49.350000
-83.608015	49.350000
-83.440840	49.350000
-83.273664	49.350000
-83.106489	49.350000
-82.939313	49.350000
-82.772137	49.350000
-82.604962	49.350000
-82.437786	49.350000
-82.270611	49.350000
-82.103435	49.350000
-81.936260	49.350000
-81.769084	49.350000
-81.601908	49.350000
-81.434733	49.350000
-81.267557	49.350000
-81.100382	49.350000
-80.933206	49.350000
-80.766031	49.350000
-80.598855	49.350000
-80.431679	49.350000
-80.264504	49.350000
-80.097328	49.350000
-79.930153	49.350000
-79.762977	49.350000
-79.595802	49.350000
-79.428626	49.350000
-79.261450	49.350000
-79.094275	49.350000
-78.927099	49.350000
-78.759924	49.350000
-78.592748	49.350000
-78.425573	49.350000
-78.258397	49.350000
-78.091221	49.350000
-77.924046	49.350000
-77.756870	49.350000
-77.589695	49.350000
-77.422519	49.350000
-77.255344	49.350000
-77.088168	49.350000
-76.920992	49.350000
-76.753817	49.350000
-76.586641	49.350000
-76.419466	49.350000
-76.252290	49.350000
-76.085115	49.350000
-75.917939	49.350000
-75.750763	49.350000
-75.583588	49.350000
-97.316412	49.183333
-97.149237	49.183333
-96.982061	49.183333
-96.814885	49.183333
-96.647710	49.183333
-96.480534	49.183333
-96.313359	49.183333
-96.146183	49.183333
-95.979008	49.183333
-95.811832	49.183333
-95.644656	49.183333
-95.477481	49.183333
-95.310305	49.183333
-95.143130	49.183333
-94.975954	49.183333
-94.808779	49.183333
-94.641603	49.183333
-94.474427	49.183333
-94.307252	49.183333
-94.140076	49.183333
-93.972901	49.183333
-93.805725	49.183333
-93.638550	49.183333
-93.471374	49.183333
-93.304198	49.183333
-93.137023	49.183333
-92.969847	49.183333
-92.802672	49.183333
-92.635496	49.183333
-92.468321	49.183333
-92.301145	49.183333
-92.133969	49.183333
-91.966794	49.183333
-91.799618	49.183333
-91.632443	49.183333
-91.465267	49.183333
-91.298092	49.183333
-91.130916	49.183333
-90.963740	49.183333
-90.796565	49.183333
-90.629389	49.183333
-90.462214	49.183333
-90.295038	49.183333
-90.127863	49.183333
-89.960687	49.183333
-89.793511	49.183333
-89.626336	49.183333
-89.459160	49.183333
-89.291985	49.183333
-89.124809	49.183333
-88.957634	49.183333
-88.790458	49.183333
-88.623282	49.183333
-88.456107	49.183333
-88.288931	49.183333
-88.121756	49.183333
-87.954580	49.183333
-87.787405	49.183333
-87.620229	49.183333
-87.453053	49.183333
-87.285878	49.183333
-87.118702	49.183333
-86.951527	49.183333
-86.784351	49.183333
-86.617176	49.183333
-86.450000	49.183333
-86.282824	49.183333
-86.115649	49.183333
-85.948473	49.183333
-85.781298	49.183333
-85.614122	49.183333
-85.446947	49.183333
-85.279771	49.183333
-85.112595	49.183333
-84.945420	49.183333
-84.778244	49.183333
-84.611069	49.183333
-84.443893	49.183333
-84.276718	49.183333
-84.109542	49.183333
-83.942366	49.183333
-83.775191	49.183333
-83.608015	49.183333
-83.440840	49.183333
-83.273664	49.183333
-83.106489	49.183333
-82.939313	49.183333
-82.772137	49.183333
-82.604962	49.183333
-82.437786	49.183333
-82.270611	49.183333
-82.103435	49.183333
-81.936260	49.183333
-81.769084	49.183333
-81.601908	49.183333
-81.434733	49.183333
-81.267557	49.183333
-81.100382	49.183333
-80.933206	49.183333
-80.766031	49.183333
-80.598855	49.183333
-80.431679	49.183333
-80.264504	49.183333
-80.097328	49.183333
-79.930153	49.183333
-79.762977	49.183333
-79.595802	49.183333
-79.428626	49.183333
-79.261450	49.183333
-79.094275	49.183333
-78.927099	49.183333
-78.759924	49.183333
-78.592748	49.183333
-78.425573	49.183333
-78.258397	49.183333
-78.091221	49.183333
-77.924046	49.183333
-77.756870	49.183333
-77.589695	49.183333
-77.422519	49.183333
-77.255344	49.183333
-77.088168	49.183333
-76.920992	49.183333
-76.753817	49.183333
-76.586641	49.183333
-76.419466	49.183333
-76.252290	49.183333
-76.085115	49.183333
-75.917939	49.183333
-75.750763	49.183333
-75.583588	49.183333
-97.316412	49.016667
-97.149237	49.016667
-96.982061	49.016667
-96.814885	49.016667
-96.647710	49.016667
-96.480534	49.016667
-96.313359	49.016667
-96.146183	49.016667
-95.979008	49.016667
-95.811832	49.016667
-95.644656	49.016667
-95.477481	49.016667
-95.310305	49.016667
-95.143130	49.016667
-94.975954	49.016667
-94.808779	49.016667
-94.641603	49.016667
-94.474427	49.016667
-94.307252	49.016667
-94.140076	49.016667
-93.972901	49.016667
-93.805725	49.016667
-93.638550	49.016667
-93.471374	49.016667
-93.304198	49.016667
-93.137023	49.016667
-92.969847	49.016667
-92.802672	49.016667
-92.635496	49.016667
-92.468321	49.016667
-92.301145	49.016667
-92.133969	49.016667
-91.966794	49.016667
-91.799618	49.016667
-91.632443	49.016667
-91.465267	49.016667
-91.298092	49.016667
-91.130916	49.016667
-90.963740	49.016667
-90.796565	49.016667
-90.629389	49.016667
-90.462214	49.016667
-90.295038	49.016667
-90.127863	49.016667
-89.960687	49.016667
-89.793511	49.016667
-89.626336	49.016667
-89.459160	49.016667
-89.291985	49.016667
-89.124809	49.016667
-88.957634	49.016667
-88.790458	49.016667
-88.623282	49.016667
-88.456107	49.016667
-88.288931	49.016667
-88.121756	49.016667
-87.954580	49.016667
-87.787405	49.016667
-87.620229	49.016667
-87.453053	49.016667
-87.285878	49.016667
-87.118702	49.016667
-86.951527	49.016667
-86.784351	49.016667
-86.617176	49.016667
-86.450000	49.016667
-86.282824	49.016667
-86.115649	49.016667
-85.948473	49.016667
-85.781298	49.016667
-85.614122	49.016667
-85.446947	49.016667
-85.279771	49.016667
-85.112595	49.016667
-84.945420	49.016667
-84.778244	49.016667
-84.611069	49.016667
-84.443893	49.016667
-84.276718	49.016667
-84.109542	49.016667
-83.942366	49.016667
-83.775191	49.016667
-83.608015	49.016667
-83.440840	49.016667
-83.273664	49.016667
-83.106489	49.016667
-82.939313	49.016667
-82.772137	49.016667
-82.604962	49.016667
-82.437786	49.016667
-82.270611	49.016667
-82.103435	49.016667
-81.936260	49.016667
-81.769084	49.016667
-81.601908	49.016667
-81.434733	49.016667
-81.267557	49.016667
-81.100382	49.016667
-80.933206	49.016667
-80.766031	49.016667
-80.598855	49.016667
-80.431679	49.016667
-80.264504	49.016667
-80.097328	49.016667
-79.930153	49.016667
-79.762977	49.016667
-79.595802	49.016667
-79.428626	49.016667
-79.261450	49.016667
-79.094275	49.016667
-78.927099	49.016667
-78.759924	49.016667
-78.592748	49.016667
-78.425573	49.016667
-78.258397	49.016667
-78.091221	49.016667
-77.924046	49.016667
-77.756870	49.016667
-77.589695	49.016667
-77.422519	49.016667
-77.255344	49.016667
-77.088168	49.016667
-76.920992	49.016667
-76.753817	49.016667
-76.586641	49.016667
-76.419466	49.016667
-76.252290	49.016667
-76.085115	49.016667
-75.917939	49.016667
-75.750763	49.016667
-75.583588	49.016667
-97.316412	48.850000
-97.149237	48.850000
-96.982061	48.850000
-96.814885	48.850000
-96.647710	48.850000
-96.480534	48.850000
-96.313359	48.850000
-96.146183	48.850000
-95.979008	48.850000
-95.811832	48.850000
-95.644656	48.850000
-95.477481	48.850000
-95.310305	48.850000
-95.143130	48.850000
-94.975954	48.850000
-94.808779	48.850000
-94.641603	48.850000
-94.474427	48.850000
-94.307252	48.850000
-94.140076	48.850000
-93.972901	48.850000
-93.805725	48.850000
-93.638550	48.850000
-93.471374	48.850000
-93.304198	48.850000
-93.137023	48.850000
-92.969847	48.850000
-92.802672	48.850000
-92.635496	48.850000
-92.468321	48.850000
-92.301145	48.850000
-92.133969	48.850000
-91.966794	48.850000
-91.799618	48.850000
-91.632443	48.850000
-91.465267	48.850000
-91.298092	48.850000
-91.130916	48.850000
-90.963740	48.850000
-90.796565	48.850000
-90.629389	48.850000
-90.462214	48.850000
-90.295038	48.850000
-90.127863	48.850000
-89.960687	48.850000
-89.793511	48.850000
-89.626336	48.850000
-89.459160	48.850000
-89.291985	48.850000
-89.124809	48.850000
-88.957634	48.850000
-88.790458	48.850000
-88.623282	48.850000
-88.456107	48.850000
-88.288931	48.850000
-88.121756	48.850000
-87.954580	48.850000
-87.787405	48.850000
-87.620229	48.850000
-87.453053	48.850000
-87.285878	48.850000
-87.118702	48.850000
-86.951527	48.850000
-86.784351	48.850000
-86.617176	48.850000
-86.450000	48.850000
-86.282824	48.850000
-86.115649	48.850000
-85.948473	48.850000
-85.781298	48.850000
-85.614122	48.850000
-85.446947	48.850000
-85.279771	48.850000
-85.112595	48.850000
-84.945420	48.850000
-84.778244	48.850000
-84.611069	48.850000
-84.443893	48.850000
-84.276718	48.850000
-84.109542	48.850000
-83.942366	48.850000
-83.775191	48.850000
-83.608015	48.850000
-83.440840	48.850000
-83.273664	48.850000
-83.106489	48.850000
-82.939313	48.850000
-82.772137	48.850000
-82.604962	48.850000
-82.437786	48.850000
-82.270611	48.850000
-82.103435	48.850000
-81.936260	48.850000
-81.769084	48.850000
-81.601908	48.850000
-81.434733	48.850000
-81.267557	48.850000
-81.100382	48.850000
-80.933206	48.850000
-80.766031	48.850000
-80.598855	48.850000
-80.431679	48.850000
-80.264504	48.850000
-80.097328	48.850000
-79.930153	48.850000
-79.762977	48.850000
-79.595802	48.850000
-79.428626	48.850000
-79.261450	48.850000
-79.094275	48.850000
-78.927099	48.850000
-78.759924	48.850000
-78.592748	48.850000
-78.425573	48.850000
-78.258397	48.850000
-78.091221	48.850000
-77.924046	48.850000
-77.756870	48.850000
-77.589695	48.850000
-77.422519	48.850000
-77.255344	48.850000
-77.088168	48.850000
-76.920992	48.850000
-76.753817	48.850000
-76.586641	48.850000
-76.419466	48.850000
-76.252290	48.850000
-76.085115	48.850000
-75.917939	48.850000
-75.750763	48.850000
-75.583588	48.850000
-97.316412	48.683333
-97.149237	48.683333
-96.982061	48.683333
-96.814885	48.683333
-96.647710	48.683333
-96.480534	48.683333
-96.313359	48.683333
-96.146183	48.683333
-95.979008	48.683333
-95.811832	48.683333
-95.644656	48.683333
-95.477481	48.683333
-95.310305	48.683333
-95.143130	48.683333
-94.975954	48.683333
-94.808779	48.683333
-94.641603	48.683333
-94.474427	48.683333
-94.307252	48.683333
-94.140076	48.683333
-93.972901	48.683333
-93.805725	48.683333
-93.638550	48.683333
-93.471374	48.683333
-93.304198	48.683333
-93.137023	48.683333
-92.969847	48.683333
-92.802672	48.683333
-92.635496	48.683333
-92.468321	48.683333
-92.301145	48.683333
-92.133969	48.683333
-91.966794	48.683333
-91.799618	48.683333
-91.632443	48.683333
-91.465267	48.683333
-91.298092	48.683333
-91.130916	48.683333
-90.963740	48.683333
-90.796565	48.683333
-90.629389	48.683333
-90.462214	48.683333
-90.295038	48.683333
-90.127863	48.683333
-89.960687	48.683333
-89.793511	48.683333
-89.626336	48.683333
-89.459160	48.683333
-89.291985	48.683333
-89.124809	48.683333
-88.957634	48.683333
-88.790458	48.683333
-88.623282	48.683333
-88.456107	48.683333
-88.288931	48.683333
-88.121756	48.683333
-87.954580	48.683333
-87.787405	48.683333
-87.620229	48.683333
-87.453053	48.683333
-87.285878	48.683333
-87.118702	48.683333
-86.951527	48.683333
-86.784351	48.683333
-86.617176	48.683333
-86.450000	48.683333
-86.282824	48.683333
-86.115649	48.683333
-85.948473	48.683333
-85.781298	48.683333
-85.614122	48.683333
-85.446947	48.683333
-85.279771	48.683333
-85.112595	48.683333
-84.945420	48.683333
-84.778244	48.683333
-84.611069	48.683333
-84.443893	48.683333
-84.276718	48.683333
-84.109542	48.683333
-83.942366	48.683333
-83.775191	48.683333
-83.608015	48.683333
-83.440840	48.683333
-83.273664	48.683333
-83.106489	48.683333
-82.939313	48.683333
-82.772137	48.683333
-82.604962	48.683333
-82.437786	48.683333
-82.270611	48.683333
-82.103435	48.683333
-81.936260	48.683333
-81.769084	48.683333
-81.601908	48.683333
-81.434733	48.683333
-81.267557	48.683333
-81.100382	48.683333
-80.933206	48.683333
-80.766031	48.683333
-80.598855	48.683333
-80.431679	48.683333
-80.264504	48.683333
-80.097328	48.683333
-79.930153	48.683333
-79.762977	48.683333
-79.595802	48.683333
-79.428626	48.683333
-79.261450	48.683333
-79.094275	48.683333
-78.927099	48.683333
-78.759924	48.683333
-78.592748	48.683333
-78.425573	48.683333
-78.258397	48.683333
-78.091221	48.683333
-77.924046	48.683333
-77.756870	48.683333
-77.589695	48.683333
-77.422519	48.683333
-77.255344	48.683333
-77.088168	48.683333
-76.920992	48.683333
-76.753817	48.683333
-76.586641	48.683333
-76.419466	48.683333
-76.252290	48.683333
-76.085115	48.683333
-75.917939	48.683333
-75.750763	48.683333
-75.583588	48.683333
-97.316412	48.516667
-97.149237	48.516667
-96.982061	48.516667
-96.814885	48.516667
-96.647710	48.516667
-96.480534	48.516667
-96.313359	48.516667
-96.146183	48.516667
-95.979008	48.516667
-95.811832	48.516667
-95.644656	48.516667
-95.477481	48.516667
-95.310305	48.516667
-95.143130	48.516667
-94.975954	48.516667
-94.808779	48.516667
-94.641603	48.516667
-94.474427	48.516667
-94.307252	48.516667
-94.140076	48.516667
-93.972901	48.516667
-93.805725	48.516667
-93.638550	48.516667
-93.471374	48.516667
-93.304198	48.516667
-93.137023	48.516667
-92.969847	48.516667
-92.802672	48.516667
-92.635496	48.516667
-92.468321	48.516667
-92.301145	48.516667
-92.133969	48.516667
-91.966794	48.516667
-91.799618	48.516667
-91.632443	48.516667
-91.465267	48.516667
-91.298092	48.516667
-91.130916	48.516667
-90.963740	48.516667
-90.796565	48.516667
-90.629389	48.516667
-90.462214	48.516667
-90.295038	48.516667
-90.127863	48.516667
-89.960687	48.516667
-89.793511	48.516667
-89.626336	48.516667
-89.459160	48.516667
-89.291985	48.516667
-89.124809	48.516667
-88.957634	48.516667
-88.790458	48.516667
-88.623282	48.516667
-88.456107	48.516667
-88.288931	48.516667
-88.121756	48.516667
-87.954580	48.516667
-87.787405	48.516667
-87.620229	48.516667
-87.453053	48.516667
-87.285878	48.516667
-87.118702	48.516667
-86.951527	48.516667
-86.784351	48.516667
-86.617176	48.516667
-86.450000	48.516667
-86.282824	48.516667
-86.115649	48.516667
-85.948473	48.516667
-85.781298	48.516667
-85.614122	48.516667
-85.446947	48.516667
-85.279771	48.516667
-85.112595	48.516667
-84.945420	48.516667
-84.778244	48.516667
-84.611069	48.516667
-84.443893	48.516667
-84.276718	48.516667
-84.109542	48.516667
-83.942366	48.516667
-83.775191	48.516667
-83.608015	48.516667
-83.440840	48.516667
-83.273664	48.516667
-83.106489	48.516667
-82.939313	48.516667
-82.772137	48.516667
-82.604962	48.516667
-82.437786	48.516667
-82.270611	48.516667
-82.103435	48.516667
-81.936260	48.516667
-81.769084	48.516667
-81.601908	48.516667
-81.434733	48.516667
-81.267557	48.516667
-81.100382	48.516667
-80.933206	48.516667
-80.766031	48.516667
-80.598855	48.516667
-80.431679	48.516667
-80.264504	48.516667
-80.097328	48.516667
-79.930153	48.516667
-79.762977	48.516667
-79.595802	48.516667
-79.428626	48.516667
-79.261450	48.516667
-79.094275	48.516667
-78.927099	48.516667
-78.759924	48.516667
-78.592748	48.516667
-78.425573	48.516667
-78.258397	48.516667
-78.091221	48.516667
-77.924046	48.516667
-77.756870	48.516667
-77.589695	48.516667
-77.422519	48.516667
-77.255344	48.516667
-77.088168	48.516667
-76.920992	48.516667
-76.753817	48.516667
-76.586641	48.516667
-76.419466	48.516667
-76.252290	48.516667
-76.085115	48.516667
-75.917939	48.516667
-75.750763	48.516667
-75.583588	48.516667
-97.316412	48.350000
-97.149237	48.350000
-96.982061	48.350000
-96.814885	48.350000
-96.647710	48.350000
-96.480534	48.350000
-96.313359	48.350000
-96.146183	48.350000
-95.979008	48.350000
-95.811832	48.350000
-95.644656	48.350000
-95.477481	48.350000
-95.310305	48.350000
-95.143130	48.350000
-94.975954	48.350000
-94.808779	48.350000
-94.641603	48.350000
-94.474427	48.350000
-94.307252	48.350000
-94.140076	48.350000
-93.972901	48.350000
-93.805725	48.350000
-93.638550	48.350000
-93.471374	48.350000
-93.304198	48.350000
-93.137023	48.350000
-92.969847	48.350000
-92.802672	48.350000
-92.635496	48.350000
-92.468321	48.350000
-92.301145	48.350000
-92.133969	48.350000
-91.966794	48.350000
-91.799618	48.350000
-91.632443	48.350000
-91.465267	48.350000
-91.298092	48.350000
-91.130916	48.350000
-90.963740	48.350000
-90.796565	48.350000
-90.629389	48.350000
-90.462214	48.350000
-90.295038	48.350000
-90.127863	48.350000
-89.960687	48.350000
-89.793511	48.350000
-89.626336	48.350000
-89.459160	48.350000
-89.291985	48.350000
-89.124809	48.350000
-88.957634	48.350000
-88.790458	48.350000
-88.623282	48.350000
-88.456107	48.350000
-88.288931	48.350000
-88.121756	48.350000
-87.954580	48.350000
-87.787405	48.350000
-87.620229	48.350000
-87.453053	48.350000
-87.285878	48.350000
-87.118702	48.350000
-86.951527	48.350000
-86.784351	48.350000
-86.617176	48.350000
-86.450000	48.350000
-86.282824	48.350000
-86.115649	48.350000
-85.948473	48.350000
-85.781298	48.350000
-85.614122	48.350000
-85.446947	48.350000
-85.279771	48.350000
-85.112595	48.350000
-84.945420	48.350000
-84.778244	48.350000
-84.611069	48.350000
-84.443893	48.350000
-84.276718	48.350000
-84.109542	48.350000
-83.942366	48.350000
-83.775191	48.350000
-83.608015	48.350000
-83.440840	48.350000
-83.273664	48.350000
-83.106489	48.350000
-82.939313	48.350000
-82.772137	48.350000
-82.604962	48.350000
-82.437786	48.350000
-82.270611	48.350000
-82.103435	48.350000
-81.936260	48.350000
-81.769084	48.350000
-81.601908	48.350000
-81.434733	48.350000
-81.267557	48.350000
-81.100382	48.350000
-80.933206	48.350000
-80.766031	48.350000
-80.598855	48.350000
-80.431679	48.350000
-80.264504	48.350000
-80.097328	48.350000
-79.930153	48.350000
-79.762977	48.350000
-79.595802	48.350000
-79.428626	48.350000
-79.261450	48.350000
-79.094275	48.350000
-78.927099	48.350000
-78.759924	48.350000
-78.592748	48.350000
-78.425573	48.350000
-78.258397	48.350000
-78.091221	48.350000
-77.924046	48.350000
-77.756870	48.350000
-77.589695	48.350000
-77.422519	48.350000
-77.255344	48.350000
-77.088168	48.350000
-76.920992	48.350000
-76.753817	48.350000
-76.586641	48.350000
-76.419466	48.350000
-76.252290	48.350000
-76.085115	48.350000
-75.917939	48.350000
-75.750763	48.350000
-75.583588	48.350000
-97.316412	48.183333
-97.149237	48.183333
-96.982061	48.183333
-96.814885	48.183333
-96.647710	48.183333
-96.480534	48.183333
-96.313359	48.183333
-96.146183	48.183333
-95.979008	48.183333
-95.811832	48.183333
-95.644656	48.183333
-95.477481	48.183333
-95.310305	48.183333
-95.143130	48.183333
-94.975954	48.183333
-94.808779	48.183333
-94.641603	48.183333
-94.474427	48.183333
-94.307252	48.183333
-94.140076	48.183333
-93.972901	48.183333
-93.805725	48.183333
-93.638550	48.183333
-93.471374	48.183333
-93.304198	48.183333
-93.137023	48.183333
-92.969847	48.183333
-92.802672	48.183333
-92.635496	48.183333
-92.468321	48.183333
-92.301145	48.183333
-92.133969	48.183333
-91.966794	48.183333
-91.799618	48.183333
-91.632443	48.183333
-91.465267	48.183333
-91.298092	48.183333
-91.130916	48.183333
-90.963740	48.183333
-90.796565	48.183333
-90.629389	48.183333
-90.462214	48.183333
-90.295038	48.183333
-90.127863	48.183333
-89.960687	48.183333
-89.793511	48.183333
-89.626336	48.183333
-89.459160	48.183333
-89.291985	48.183333
-89.124809	48.183333
-88.957634	48.183333
-88.790458	48.183333
-88.623282	48.183333
-88.456107	48.183333
-88.288931	48.183333
-88.121756	48.183333
-87.954580	48.183333
-87.787405	48.183333
-87.620229	48.183333
-87.453053	48.183333
-87.285878	48.183333
-87.118702	48.183333
-86.951527	48.183333
-86.784351	48.183333
-86.617176	48.183333
-86.450000	48.183333
-86.282824	48.183333
-86.115649	48.183333
-85.948473	48.183333
-85.781298	48.183333
-85.614122	48.183333
-85.446947	48.183333
-85.279771	48.183333
-85.112595	48.183333
-84.945420	48.183333
-84.778244	48.183333
-84.611069	48.183333
-84.443893	48.183333
-84.276718	48.183333
-84.109542	48.183333
-83.942366	48.183333
-83.775191	48.183333
-83.608015	48.183333
-83.440840	48.183333
-83.273664	48.183333
-83.106489	48.183333
-82.939313	48.183333
-82.772137	48.183333
-82.604962	48.183333
-82.437786	48.183333
-82.270611	48.183333
-82.103435	48.183333
-81.936260	48.183333
-81.769084	48.183333
-81.601908	48.183333
-81.434733	48.183333
-81.267557	48.183333
-81.100382	48.183333
-80.933206	48.183333
-80.766031	48.183333
-80.598855	48.183333
-80.431679	48.183333
-80.264504	48.183333
-80.097328	48.183333
-79.930153	48.183333
-79.762977	48.183333
-79.595802	48.183333
-79.428626	48.183333
-79.261450	48.183333
-79.094275	48.183333
-78.927099	48.183333
-78.759924	48.183333
-78.592748	48.183333
-78.425573	48.183333
-78.258397	48.183333
-78.091221	48.183333
-77.924046	48.183333
-77.756870	48.183333
-77.589695	48.183333
-77.422519	48.183333
-77.255344	48.183333
-77.088168	48.183333
-76.920992	48.183333
-76.753817	48.183333
-76.586641	48.183333
-76.419466	48.183333
-76.252290	48.183333
-76.085115	48.183333
-75.917939	48.183333
-75.750763	48.183333
-75.583588	48.183333
-97.316412	48.016667
-97.149237	48.016667
-96.982061	48.016667
-96.814885	48.016667
-96.647710	48.016667
-96.480534	48.016667
-96.313359	48.016667
-96.146183	48.016667
-95.979008	48.016667
-95.811832	48.016667
-95.644656	48.016667
-95.477481	48.016667
-95.310305	48.016667
-95.143130	48.016667
-94.975954	48.016667
-94.808779	48.016667
-94.641603	48.016667
-94.474427	48.016667
-94.307252	48.016667
-94.140076	48.016667
-93.972901	48.016667
-93.805725	48.016667
-93.638550	48.016667
-93.471374	48.016667
-93.304198	48.016667
-93.137023	48.016667
-92.969847	48.016667
-92.802672	48.016667
-92.635496	48.016667
-92.468321	48.016667
-92.301145	48.016667
-92.133969	48.016667
-91.966794	48.016667
-91.799618	48.016667
[truncated: 6,642 more rows]
