# Supplementary material for: Novel Methods in Disease Biogeography: A Case Study with Heterosporosis
Source: Front Vet Sci. 2017 Jul 17;4:105. doi: 10.3389/fvets.2017.00105 (PMC5511963; doi:10.3389/fvets.2017.00105)
Supplement: Supplementary Material S6 — NicheA workflow and data to replicate analyses (XML). [file data_sheet_6.zip › Supplementary Material S6/background/proportion_of_variances.csv]

PC	Proportion
PC1	0.364852193028818
PC2	0.322475650817933
PC3	0.151137539338618
PC4	0.0566068839338596
PC5	0.0322258368529696
PC6	0.0232050965693857
PC7	0.0164429409603333
PC8	0.00908801857145411
PC9	0.00780892693481486
PC10	0.0061688611016743
PC11	0.0026002193643255
PC12	0.00205946311684765
PC13	0.00129150210052124
PC14	0.000718192310978494
PC15	0.000640255654263769
PC16	0.000526871534141042
PC17	0.000455317087802373
PC18	0.000357044349216014
PC19	0.000238488044009832
PC20	0.000212112153232058
PC21	0.000172000210579752
PC22	0.000137676612459662
PC23	0.000101427635134048
PC24	9.29324213227782e-05
PC25	8.52391242881291e-05
PC26	6.90441624229359e-05
PC27	6.22992575601515e-05
PC28	5.19994081420261e-05
PC29	4.59070321784167e-05
PC30	3.13664331890647e-05
PC31	1.96287009053476e-05
PC32	1.50452413413375e-05
PC33	3.48849039971111e-06
PC34	5.31444877164635e-07
PC35	7.84695620106774e-16
