# Supplementary material for: Novel Methods in Disease Biogeography: A Case Study with Heterosporosis
Source: Front Vet Sci. 2017 Jul 17;4:105. doi: 10.3389/fvets.2017.00105 (PMC5511963; doi:10.3389/fvets.2017.00105)
Supplement: Supplementary Material S6 — NicheA workflow and data to replicate analyses (XML). [file data_sheet_6.zip › Supplementary Material S6/background/rotation.csv]

PC1	PC2	PC3	PC4	PC5	PC6	PC7	PC8	PC9	PC10	PC11	PC12	PC13	PC14	PC15	PC16	PC17	PC18	PC19	PC20	PC21	PC22	PC23	PC24	PC25	PC26	PC27	PC28	PC29	PC30	PC31	PC32	PC33	PC34	PC35
0.204120353742394	-0.198272958016148	0.00024897729400731	-0.0491540206014222	-0.0893116204806022	0.0746488043989504	-0.0184561209971074	0.0525996092139488	-0.0449236762854064	0.0679932034166196	-0.147323042557747	0.00523945256169343	-0.00476582489560819	0.0202658557304357	0.10075896880326	-0.0711916327767774	-0.0376860719454092	-0.0371775147342779	0.0107218100559493	0.186937366489944	0.0779650035263851	0.0647844398803196	-0.190878199685849	-0.149437809056543	-0.258562567007195	-0.136759613727195	-0.147222551344092	-0.120334224052502	-0.162455399184352	0.0149325861971064	0.0409397471588797	0.0689446774620495	0.768668397863303	0.0584026524423494	1.47860552299042e-07
0.0679213738728127	0.13316937088998	-0.180879544685184	-0.213621232478873	0.616343486203807	-0.165269748902323	-0.0236521189957916	-0.210410010003604	0.149827701718792	-0.0887620234036837	-0.178187818364229	0.0741053086154521	0.027849219789295	-0.0686339546567148	0.123574855503823	-0.0670515959197193	0.014153945161529	-0.0418195578231268	0.115331185808547	0.134355778451334	-0.0455959557646733	0.122111312507895	-0.0306677450349475	-0.183554955109467	-0.177084042542013	0.00854837354971377	0.0312172521377296	0.000403235001415321	-0.00621563066039336	0.0627623472574869	-0.143685197266267	-0.46023438863161	-0.0236003819189785	-0.0112323793097117	3.1971999248849e-08
0.11234283919825	-0.190340663684217	-0.0765539458455724	-0.300453864789199	0.361830285816121	0.152368659328382	0.0143070077568793	-0.296734273562843	0.195784919477335	-0.234114436485946	-0.0514200977620227	-0.0886752597092151	-0.0571886934149121	0.168907925184621	-0.0313922802079124	-0.0203277081586851	-0.113985049226639	0.0140863320144093	-0.161782749892911	-0.09447614513472	0.116927949334318	-0.210792919623296	-0.0463333772747018	0.337708053330038	0.128378106882846	0.107901207449673	-0.0722910974385014	0.00834641862675846	-0.179823642729062	-0.0216555248490345	0.0893775341757528	0.422540305809383	0.020387646647642	-0.00407797379322734	-3.42841969004949e-08
-0.0591385380925569	0.271150738850331	-0.0616013707293218	0.100776035791501	0.0834063802293981	-0.233935900594309	0.0431499071304398	0.231177378339611	-0.124746951987217	0.199297837510033	-0.0513360643902495	0.0333444281992525	-0.0349352547232431	0.0737990863890649	0.0451230180755159	-0.0731434951689574	-0.00752317751119978	0.0884912323442433	-0.125264248446996	0.00920251334568339	0.0822269587442755	-0.250523331457279	0.0785626693271404	0.409337327161239	0.0609382393671312	0.0745980130637548	-0.141946393408576	0.138828896340612	-0.343081826425603	0.0778123667107101	-0.0491438499962703	-0.207620351666303	0.115013355478423	0.469930840236785	-9.77688518878826e-08
0.258460793437264	-0.088007616486377	-0.0441989553086316	-0.0711608636753631	0.0388884247300595	-0.0619823418459153	-0.0420256765592827	0.197353827624015	-0.0996121492153484	0.13115790970554	-0.334848042601018	0.126712516798836	0.0113032662207029	0.0592321126150397	0.205067919669335	-0.0590369933263014	0.188127991936811	0.0370625996253928	-0.12776806746592	-0.172918491650608	-0.0877978889389248	0.0660483113918286	-0.092202748499866	0.0311287614272651	0.290193419658461	0.369961979845193	0.351273152543118	0.0110305898030923	0.298229171964434	0.0468917701675865	0.0996608777296812	0.0213835895069974	0.111769315532806	0.0100081364788765	-0.323473584857061
0.142615988698677	-0.243289754483966	0.0530439467259851	-0.0646214587023737	-0.144668020104139	0.167725284045063	-0.022627049980973	-0.0114431926640313	0.000679791041302558	-0.0592157355212474	-0.0785979676463202	-0.00290421854852342	0.00539995253954891	0.0759428810904149	-0.0261485066347101	-0.00540268179241458	0.035228935014145	0.0612490869578893	-0.151852731808822	-0.200590855964571	-0.0479668599531131	-0.0214410177221231	-0.0163082507365452	0.0856183070713144	0.0729357489148836	0.145819567816131	0.105813572841761	0.0407691575369277	0.0155082876871237	0.0961502903252059	-0.0638585579916632	-0.385585741550258	0.0468467392287205	-0.0251196936995342	0.751280800207941
-0.040918433418375	0.268237939563675	-0.0941254739155459	0.0443790510408595	0.210795774988912	-0.253892948884391	0.00591901812869596	0.125914975165368	-0.0568990327839219	0.151081957640168	-0.0856378767645671	0.0750423537432808	-0.00069630611501775	-0.0658717118499111	0.149456948450989	-0.0261405352305675	0.0597759614218425	-0.0591481332253771	0.126468742358999	0.164730544615856	0.0132741876103105	0.0651394525893434	-0.0305472515200136	-0.0943097473584232	0.0679233490792832	0.0175941873064615	0.0593313472244294	-0.0470399999574856	0.147439111158269	-0.0992004766751089	0.139434655124266	0.515579414591264	0.00166717442080686	0.0384330888079754	0.575275585383594
0.196802599873166	0.0205013793759984	-0.145024669923104	-0.292614890407643	-0.272598419425641	-0.282093534084182	0.168055984348442	-0.117202356238434	-0.277234697940527	-0.225376114593185	0.12117930926168	0.404091055496413	0.0961869064861797	-0.27311310888104	-0.0826875422055341	-0.102826531069556	-0.359012203095078	-0.189063989577178	0.136527941495812	-0.0563582755416201	0.188635534954627	-0.0828243963802224	0.00279877914418552	0.0445635317321844	-0.00885427588162561	0.101723901645816	0.0746166095587271	0.054671018389776	0.0111987398047845	0.0368190695093242	0.00892891211522406	-0.00242818538914245	-0.00294368955686103	0.000338457484021559	1.09284799616961e-08
0.0713601206615477	-0.266458479582898	0.0633193667828097	0.110581991918654	0.0591833169441213	0.139854324490347	0.0308745604428507	-0.228088059311919	-0.403862906482453	-0.026045863682543	-0.147539092445741	-0.0529563016305645	-0.0557409096673239	-0.0162836143624135	0.0630096640517602	-0.129910716767235	0.186367432308	-0.0865072945687311	0.401675231895542	0.32847519241133	-0.11266618996867	0.0422135036533911	0.395667224570318	0.229606594510991	0.17031436381612	-0.0706970845626353	-0.0439424161080449	0.212345096837982	0.0202548245236823	-0.0421591575217345	0.0144764398309982	-0.019945487267652	0.00534480659126016	0.00169609249348034	2.88097605844896e-08
0.247391442112745	-0.12390678138469	-0.0253363527841691	-0.0126049167492979	-0.0853017584852022	-0.0210909611478174	-0.00841752362650927	0.202348987448695	-0.129018893748372	0.196514112333427	-0.22244614155816	0.0379798840104113	0.00200440182453019	0.0405043342790802	0.204579528907521	-0.134579783731541	0.0198594284342444	0.0193558221475508	-0.0649722986568023	0.190402074889301	0.0867737172160543	-0.0648527661884784	-0.221318132693099	0.0835488082847897	-0.20884286466745	0.0562634791410755	-0.208151338006982	-0.0837698064750935	-0.307459626793459	-0.0494226797942067	-0.142256338844241	0.035025387192919	-0.455128922099754	-0.417687295498125	-6.15956645331201e-08
0.158945405842946	-0.236982567836194	0.0283721878791205	-0.0735425586217355	-0.094006013087421	0.140548051505514	-0.0277206273179714	-0.0487739765343547	0.0166507585306733	-0.0320926752054543	-0.0717049999526544	-0.00527821166796748	0.0162358057122494	-0.00971122835378577	0.0681218278414824	-0.0229296576912164	0.00627965219059458	-0.0276531722960679	0.0243530813250475	0.0874956313430705	0.00614765105405504	0.0943364678717382	-0.155216063964534	-0.183835360402531	-0.134852386013347	-0.0112958400101092	-0.0237408101380508	-0.121981006063064	0.0691680066823277	-0.0737305205817368	-0.056159065417354	0.0870914001493686	-0.37457062273994	0.773128460461302	-3.78025119148218e-07
-0.0720105802521143	-0.255698854159529	-0.171131920891907	0.0347237923351721	0.100438085352661	-0.0363104226153328	0.122504410766699	0.148551911473833	0.018585520040496	-0.0450137240850318	-0.117074748292322	0.189050541050005	0.127631232578915	-0.119722061524235	-0.0605833869885449	0.0508151691987932	0.0371762851076477	0.526094450470714	0.0709303490540759	-0.0225609059741791	0.276657491295406	0.0745014101146381	-0.0943537721899455	0.0629410396142251	0.16814772470883	-0.506475576228936	0.0948013228804306	-0.0160729606404262	-0.00458171971527612	0.115649641434065	0.256345569235153	-0.0571833057672187	-0.0814811548256244	-0.00769191240252175	-1.5762483299721e-08
0.058493855523538	-0.060358657412988	-0.364753465510414	0.135116718556637	0.164500003675376	0.258430097610512	-0.158264386273123	0.291022669763374	-0.141894298716252	-0.23126962450482	0.448748451021212	0.173495713825814	-0.471840687531114	-0.0512912462514333	0.164536669962785	-0.145306622777143	0.0421910614175894	-0.054039707719226	-0.181312670370348	0.0492200475449092	0.038267849103008	0.114362404756128	0.043569101528687	-0.0243360857953313	-0.0151316555107151	0.00117630303064125	0.0386581321471572	0.0244417725612916	-0.00161706545734417	0.00229684726179389	0.000848390541752985	-0.0113571815063802	-0.00197208100960983	-0.00212686661614792	-1.55565115676657e-08
-0.142826343309452	-0.226833018234198	0.0448009826300686	0.00191069101297644	0.138189557581967	-0.054738120068119	0.405479440971958	0.235525325516394	0.0987546698477663	0.0308340438018336	0.118265669285686	-0.0850964535947183	0.126990923109229	0.00137041879943503	0.00815893610069052	-0.152072816158385	0.18456020751321	-0.627067157101957	0.0419791308443409	-0.129878432897709	-0.018030456399488	0.0339453416780917	-0.237374741655481	0.205006627115091	0.0386767626275987	-0.218512039450109	0.0761969455467635	-0.0569451693492347	0.0190597018401967	0.0166724430644244	0.0465386767965994	-0.0759372300637825	-0.0164147085901248	0.00349955048423035	1.01969237497768e-08
0.149589120320272	0.226471419249676	-0.120149271491099	0.0566772895240466	-0.0304775475754351	0.163462707872824	-0.180511585145997	0.00321824079023432	-0.0652892304216073	0.026048355620263	-0.0194382818107346	-0.247376197370708	0.051366319010424	0.170799697089696	-0.0703757615553124	0.166902881286981	0.00668324629835171	-0.172958575586859	0.302183109537322	-0.0975683370594353	0.577865408967835	0.293188285444987	-0.0413590041527537	0.0690839209094998	0.141807509607506	0.0295195536075088	0.165687322964091	-0.125450376462804	-0.114363518408941	0.210229290947884	-0.196359759159123	0.000657273219522359	-0.0110769200990755	0.00406185428500392	-1.20721630445906e-08
0.0446785235128184	-0.0732302822229634	-0.39633624549318	0.11518069460183	0.0984960779096481	0.11481523182741	-0.120132018308585	0.219052950677151	-0.121574963775893	-0.0440741349069226	-0.0276826591627348	-0.0725653142287019	0.14108862744828	0.10862603557686	-0.145390442180265	0.239718977647978	-0.127714630148803	0.00537382436575035	0.462072854119337	-0.196191655553311	-0.307393744907628	-0.415189003620905	-0.158431024220227	-0.0155364743713019	-0.114109520108141	0.0750529608740006	-0.05534517535831	-0.0866099078088867	0.0562308864678284	-0.0894851794302595	0.0466482635795726	-0.0249065827706037	0.0135172307056622	0.00202117040329832	5.46220953329252e-08
-0.140637199491212	-0.239909928819149	0.0374951222914086	-0.0336458181687874	0.0964624945258953	-0.0556627817450224	0.310180129308638	0.221844151570601	0.0655306491403632	-0.00429301290902429	0.0729600149522174	0.00874288713624616	0.0259601219949318	0.0360677639998525	0.0220825691202651	0.0811648435486148	-0.118024745604106	0.115610488949638	0.062583736849332	0.12999371474771	0.0895696592282536	0.0172233640784343	0.429080703798986	-0.0647502033873811	0.0451308820434598	0.348683144117993	-0.10242831689395	-0.580904707467333	0.010242534830786	0.126689856419807	-0.100942151073225	-0.0104742887381103	0.02784396529311	-0.00361407010711921	2.30422505067096e-08
0.0561322860699558	-0.0315722785828111	-0.417761733214704	0.0137506534839692	-0.0156315000207413	-0.00311172887407956	-0.0494991020628437	0.110288165735391	-0.0874187779587369	-0.0652848732545474	-0.214697331948617	-0.0388965174616954	0.393758731981558	0.0588685584508681	-0.239523761172412	0.149645879013758	-0.0200283250935829	-0.222399895396482	-0.471468789934727	0.0910384619821051	-0.0625349719873209	0.188833926999018	0.314112824999083	-0.0766910986244505	0.0502079825051132	-0.131060931373961	-0.182835419121111	0.107905163320525	0.0504841878896641	-0.0576910981994892	-0.096597944260957	0.0613267126752582	-0.0134943545866506	0.00308786355693504	-3.79459626160806e-08
-0.155060512652852	-0.22941270275934	0.0485438685160994	0.0394422881090775	0.124817265167394	-0.0239227381671785	0.297008816560721	0.188476222451236	-0.0129997464206092	-0.0295317418994357	0.0157154089931671	-0.0842955633811422	0.00752424971324149	0.00290764208420746	0.0331703269355144	0.158720663794026	-0.115650041484495	0.144789652865616	0.0963143635783301	-0.0839166170610915	0.15826081003457	0.152483566615022	-0.0790408846091228	-0.204401737469933	-0.0947167633773596	0.267589206593427	-0.00835997318874723	0.630162979966212	-0.0600337448101422	-0.102001086494757	-0.295417156695554	0.12762132811027	0.0494000526215283	0.0057371142033447	-3.04851604846195e-08
0.234055862327236	-0.112456294519757	-0.0194238108543822	0.230618198373619	-0.0187955146287706	-0.195600473244894	0.0249697107585406	-0.0424237241338668	0.173724866119563	0.00355142456416034	0.0121611614604187	-0.24801815424933	-0.139544167271932	-0.0483365911355201	0.166650884979707	0.187381970736176	-0.13901152538976	-0.104378264450624	-0.127029457429015	0.238539537394781	0.365863339297649	-0.425008698538168	0.0456833826150577	-0.0368173010503963	0.0854070269045127	-0.0978723196828459	0.0611208359014519	0.0476539933562413	0.342580764305983	-0.264705759092947	-0.00549383670145252	-0.170795231332492	0.0138757541591754	-0.0231088417539046	5.51098887129602e-08
0.194244123842723	0.0500958509143656	0.113923531243996	0.416530357814259	-0.0603135687017382	-0.101773749645268	0.0434239644294367	-0.010161505148555	0.180414298339499	-0.464194409050269	-0.0658796818175501	0.0811160370913175	0.175126774280197	-0.0477440242920159	0.439669561227577	0.25100556329119	-0.03736316636192	-0.0641200598606869	0.0163228013823226	-0.0639957771211093	-0.203840898064908	0.0570702971106581	0.0777944613609332	0.0315193319196415	-0.011000689027725	-0.0394633526899802	0.0941435428388298	0.00730298221690026	-0.281134784620621	0.218985602016836	0.0363570248897242	0.0896015732727363	-0.0155846551710632	0.013751416970839	-1.53026360673868e-08
0.224124885596336	-0.129497401879365	-0.118911687961266	0.125468029950823	0.0408519937988577	-0.160831507526305	-0.0125504827468316	-0.158271643839115	0.0967590776948953	0.300954394034718	0.147323181881726	-0.111281431638781	-0.1207567253772	-0.373988275402595	0.00512801671895359	0.218928247516287	-0.143840736594704	0.0586896201912963	0.0326056816266609	-0.175590993520286	-0.169429682867519	0.413036518870052	-0.107475552800494	0.333340035968907	0.0584073578287602	0.0702822629363675	-0.330610584450282	-0.0591682019956554	0.108389694633359	-0.0447566797486347	-0.00226494942265248	-0.0181907631349614	0.026059868624104	0.00450773689214973	3.43289861927166e-08
-0.203463394137999	0.170989226455939	0.132257874693059	-0.00127983822003094	-0.0400940637426993	0.0897819548449706	-0.00840594486786017	0.0833356481149429	-0.0627376276959626	-0.365447459940274	-0.0956536230752647	0.194642391264571	0.0918452226732774	0.293511484418917	0.146984332544356	0.0430317900382434	-0.0983417196395076	0.0533594681963055	0.0377628817789714	0.133780261284654	0.0754528753611874	0.204378902405293	-0.261289124242821	0.292294438630758	0.0559405464349526	0.0571451425798747	-0.354388589042115	-0.0637651757242016	0.363802807897532	-0.265808012164983	-0.0318250592838044	-0.131620835663404	0.0448103422476322	-0.014390276853362	5.96551697839963e-08
0.163947807575363	0.092344265668279	-0.180452527842717	-0.293769554347388	-0.172485510943611	-0.334429590829893	0.300352930082528	-0.080613584464861	-0.216060055425234	-0.197943874713233	0.188784927984987	-0.321234657702281	-0.153169507076348	0.277774766301468	0.0837677822046904	0.181221244912882	0.405431734821271	0.190999967473242	-0.0128250666668736	-0.0345959974110347	-0.116949621256514	0.050901362373224	-0.0494368288024568	-0.063840635366125	-0.0160309784996633	-0.094110666517179	-0.0558972039236297	-0.0571555537787371	-0.0217873496950827	-0.0327383857082308	-0.0110922406278001	-0.00750208502363042	0.00371868417200039	-0.00152841956051125	-1.48150469579247e-08
-0.160552213902887	-0.0874904606941058	0.079259567964644	0.415006052252101	0.245366206382027	-0.0852072480349099	0.0916928253431655	-0.355648064954896	-0.571949674200619	-0.00733411756168328	-0.0403227585646639	-0.00191125456752925	-0.00531956840286778	0.044750950800183	-0.0773741984451537	0.0339567019277122	-0.0536536504052772	-0.00625428023117872	-0.275459186465004	-0.179183300124652	0.0959881424481304	-0.0373139605198957	-0.224086102439686	-0.12918568096278	-0.080871371711273	0.0606529609616368	0.0398289401610797	-0.213944665337093	-0.00598247385749007	0.0399616281066035	0.00359496958154114	0.00625310053680073	-0.00630309069323604	-0.0019597170150672	-2.04105172303203e-08
0.230515716511509	0.0238170922088296	0.0395772240435237	0.319057076843495	-0.00733633527788516	-0.246843807007702	0.0452878763211077	0.126841276229192	0.180616974756761	-0.32758824126059	-0.204756095072856	-0.133546189055055	-0.200597244907626	0.0132620993688465	-0.529416580806321	-0.446689394475866	0.0337872510778669	0.0790728214374054	0.0882641847033069	-0.0213022578756687	-0.0148722824230926	0.101589431839253	-0.0258415510704495	-0.0143902555111084	-0.0277040538817797	0.0942159459125692	-0.0501853479195317	-0.0290932026422991	0.0152475802190937	-0.0428156237422596	-0.0165567162449737	0.0382196894279113	-0.00370674694331221	0.00176210399344656	-2.00902361952754e-08
0.19000082803927	-0.170004786412358	-0.0561900648664784	0.215659187189796	0.0214039860986478	-0.189531624355724	-0.0618138216514749	-0.200726915084166	0.194997411016857	0.251650945283498	0.385291455991377	0.39526475507494	0.225040738286913	0.551129752160126	-0.0673653633209684	-0.0859499967821575	0.0883123087757134	0.0247406923124702	0.0788397780617865	0.061574119558821	0.0259772360433896	0.0442262298300348	0.0184472025552526	-0.0347371846421575	-0.000188106274252059	0.0456670380069683	-0.00745409482015535	0.0855493380276574	0.0105680474954314	-0.00785571270222743	-0.0111902168712038	0.010422370830716	0.00392445671312419	-0.00347560505813183	-3.6805768702477e-09
-0.222016446767967	-0.153273538340178	-0.0926396312960844	0.00716060152729714	-0.098439106270094	-0.163869232215223	-0.162729494908001	-0.0763214249934093	0.0844880434089878	-0.0554278456631085	-0.0870583890104202	0.218622572524409	-0.136375435233824	-0.110142773970484	-0.104016772034496	0.15529106250804	0.174516066951816	0.00689317975264593	-8.31781026551792e-05	0.125995714417359	-0.116224203455861	-0.0606301094112377	-0.135079260685257	0.163102740152802	0.136083408153997	-0.104356590495073	0.271333341940869	-0.166968380806348	-0.10355133281802	-0.172657814002184	-0.645471645217678	0.109956054023968	0.0994041956060358	0.00490702798651932	3.36917119200951e-08
-0.195761227469416	-0.18573508722129	-0.0452796594471624	-0.0228518622508178	-0.0495465964063822	-0.22618882975117	-0.319937314440083	0.000814747859126723	0.0163250909726236	-0.088649862501039	-0.0242991950023496	-0.0599150764708789	0.080503504633871	-0.0680475420667897	0.13039533678714	-0.0914207988269523	0.2621094675488	0.0117281177394677	0.0165430496919481	-0.213849788349829	0.206336550715835	-0.066450335422133	0.182677096753627	0.232127130964996	-0.544037593806996	0.0402367101758997	-0.0635737109042944	0.0537937353141819	0.299838698863641	0.250024059429873	-0.0307030850718634	0.113421381549845	0.00318190482257814	-0.000871877657990239	-2.35763129047366e-08
-0.195294506992812	-0.0193546400159335	-0.289078029667222	0.0430657171311291	-0.168494371387685	-0.04946948028178	0.0991774791150579	-0.115402298723981	0.0418092475336571	0.108711648649597	-0.126852878479285	-0.224788600180685	-0.0842378158191641	0.276022400248486	0.290206821364362	-0.350037684649248	-0.489206329084302	0.0747154298858809	0.0205753381363155	-0.12435352382078	-0.141502537599914	0.163750745908974	0.107534375656046	0.0853486305568084	-0.0834047425402295	-0.167069711636977	0.271695855471393	-0.0405152563030147	0.0270882778804303	-0.0922844804124731	-0.0748325024184994	0.00887010311755715	-0.0108207821574026	-0.00154092249992296	5.95710497484467e-09
0.0321416922239803	-0.175600140202612	0.261527016816827	-0.152525005336286	0.14896454178576	-0.277407114756346	-0.419719579197251	0.205634071045961	-0.185329140453439	-0.102466005913177	0.261834806454758	-0.28755301588658	0.230782080824432	0.0107066802284788	0.0757478820791698	-0.18589551061054	-0.233333334284295	0.0544938348469788	-0.0123485067402341	0.0499890755683771	-0.121732070976307	-0.00869874785050688	-0.100434668491315	-0.108073076548384	0.32405495333759	-0.122323748603671	-0.0721359660600637	0.00401622341930878	0.00522024822821693	0.153332965130119	-0.152898554498405	0.015504554595304	0.00613659276135342	-0.000739139919092455	6.22510422765625e-09
-0.206208342979297	-0.178451232163524	-0.0328066832147853	-0.0358119427302473	-0.0537571769982475	-0.20717254621497	-0.287929873123975	-0.00465208647682462	0.0223290291002639	-0.080046487118928	-0.0274823310066648	-0.0300582676994072	0.0346856105800641	-0.0379797542879458	0.0711321231431992	0.0166692041024723	0.112462765470439	-0.0959726802900931	0.0636253062762552	-0.164230434198166	0.15067187610246	0.14810434460408	0.0970813286914961	-0.105000324252082	0.0683390004797826	0.173750252851887	0.0262238988902816	-0.0643129626436373	-0.380346380348758	-0.57058574468738	0.358629854685105	-0.146448475170719	-0.00059689755873608	0.00694120515856095	-2.18437324133525e-08
-0.208743985110895	-0.040671864490693	-0.259187932379853	0.0763101961199602	-0.176247116444473	-0.0108234040617154	0.00991985977558649	-0.183131110926574	0.138916589327989	0.00670919718869984	-0.148851319689017	0.0588335170639907	-0.110882956327627	-0.043637325738715	0.20369530751158	-0.202027706645188	0.135037424805815	-0.0947283953605407	0.0869820137033011	-0.180988778011196	0.0845380380696138	-0.161317505277671	-0.078381845774785	-0.318697896901656	0.408526563203335	0.0403148521298134	-0.479862859938222	0.0403554212622791	0.00907201687025441	0.243086708963531	-0.0862462272778666	0.00345513726276066	0.00573783227551711	0.0010093065594612	-8.25424281164668e-09
-0.194283938453387	-0.0108751001059335	-0.289693452757664	0.10074538672947	-0.146875931722636	0.0616280670507583	0.0306040799803548	-0.142210092841222	0.0780470394379807	-0.0690180891797629	0.174443597878445	-0.246390948340011	0.30898875261716	-0.191277464761457	-0.015402969496915	-0.134457300423012	0.0920299747692068	0.113268540724381	-0.0561541267898808	0.477304967590669	-0.0177662476088104	0.00870503866126884	-0.299659255684504	0.1145512333067	0.0172655788130117	0.366271878699526	0.169187911505427	0.0326244685054272	-0.0389234623967992	0.140942902632875	0.158627771202238	-0.0489975498687307	0.0222108841623275	-0.00104004859970533	2.13116367331345e-08
-0.203666718845844	-0.182852609683839	0.00628759490202136	-0.0765565492112547	-0.0739882966847675	-0.236565212785712	-0.142531625073239	0.0429530771936909	0.0184774934119717	0.0109887472246213	-0.183122398943789	0.052016151751216	-0.408186906050136	0.247531054840133	-0.167974110874724	0.332461542891292	-0.200570421565205	-0.211590586387584	-0.00403746827565189	0.267032793699761	-0.0834778761088084	0.100101560365405	-0.108293476781596	-0.00191864866724792	-0.00751352693045698	0.0400917156867056	0.0252893306816022	0.110962981748314	-0.0294974913175773	0.370478373060661	0.289934755338684	-0.0449044022783386	-0.0915540849260156	-0.00279970927859393	7.9157114196704e-10
