# Supplementary material for: Novel Methods in Disease Biogeography: A Case Study with Heterosporosis
Source: Front Vet Sci. 2017 Jul 17;4:105. doi: 10.3389/fvets.2017.00105 (PMC5511963; doi:10.3389/fvets.2017.00105)
Supplement: Supplementary Material S6 — NicheA workflow and data to replicate analyses (XML). [file data_sheet_6.zip › Supplementary Material S6/background/value.txt]

V1	V2	V3
1.437135	7.729317	3.393427
1.387156	7.572187	3.510165
1.424565	7.534037	3.605996
1.294681	7.398756	3.710792
1.157894	7.267806	3.768794
1.174576	7.262223	3.875847
1.171477	7.250181	3.961838
1.042537	7.093793	4.069859
0.883933	7.076887	3.855551
0.628138	6.930212	3.518249
0.521584	6.894954	3.280172
0.253822	6.715430	2.989262
-0.088792	6.529301	2.729375
-0.254695	6.384561	2.549495
-0.547206	6.174766	2.320285
-0.896917	5.961070	2.022644
-1.130977	5.763588	1.894431
-1.163971	5.682598	1.781120
-1.487465	5.451602	1.528968
-1.788651	5.284438	1.178719
-1.800972	5.206431	1.162624
-1.912442	5.057008	1.108769
-2.041915	4.909744	0.950178
-2.269070	4.753843	0.618538
-2.452220	4.591044	0.414825
-2.626813	4.514923	0.228845
-2.792472	4.529079	-0.016476
-2.907507	4.621209	-0.266669
-3.233272	4.556415	-0.666554
-3.308756	4.560153	-0.667003
-3.366422	4.571178	-0.739481
-3.407384	4.585933	-0.770804
-3.442089	4.545990	-0.790150
-3.585738	4.560841	-0.909481
-3.811587	4.532312	-1.250069
-3.931312	4.538230	-1.377506
-3.987760	4.534184	-1.392761
-4.039984	4.548989	-1.598499
-4.118964	4.584672	-1.763958
-4.156259	4.638833	-1.876088
-4.184938	4.678992	-2.024327
-4.082731	4.705753	-1.883362
-4.128304	4.737744	-2.033233
-4.044795	4.784029	-1.965195
-3.942920	4.818259	-1.739289
-3.871804	4.841461	-1.578546
-3.850544	4.862074	-1.539914
-3.762087	4.906688	-1.310905
-3.828582	4.925342	-1.336615
-3.935952	4.927150	-1.449514
-4.093923	4.867666	-1.382160
-4.214757	4.829207	-1.341360
-4.269493	4.677229	-1.157429
-4.510249	4.514170	-1.105954
-4.614889	4.443014	-1.034682
-4.871093	4.232268	-1.124987
-4.956940	4.206274	-1.031948
-4.998674	4.189859	-1.019604
-5.061070	4.127821	-1.028219
-5.051464	4.124466	-0.885314
-5.236426	4.045822	-1.031026
-5.247455	4.065200	-1.053990
-5.211707	3.986774	-1.012923
-5.141244	4.001724	-0.909893
-5.139378	3.933096	-0.898189
-5.056267	4.048816	-0.976887
-4.812683	3.861974	-0.755019
-4.688071	3.808520	-0.524661
-4.624182	3.813095	-0.476658
-4.655122	3.744177	-0.444246
-4.535613	3.767321	-0.278338
-4.486145	3.716806	-0.120037
-4.446266	3.719604	-0.078431
-4.458521	3.617015	0.132370
-4.477174	3.559917	0.435255
-4.535942	3.360093	0.713199
-4.289224	3.384084	1.138055
-4.200233	3.355353	1.316884
-4.218355	3.374024	1.333893
-4.290763	3.272149	1.368211
-4.451926	3.221065	1.292037
-4.647261	3.361808	1.306584
-4.707461	3.330550	1.167242
-4.766725	3.335815	1.050854
-4.776917	3.162222	0.712000
-4.824508	3.158192	0.525666
-4.814278	3.149642	0.544420
-4.731870	3.105353	0.667595
-4.564660	3.112302	0.798593
-4.506606	3.109127	0.829254
-4.497827	3.125377	0.803731
-4.533929	3.131757	0.671631
-4.475983	3.194853	0.665518
-4.514073	3.216266	0.605189
-4.431722	3.274678	0.614442
-4.672223	3.304228	0.399640
-4.778913	3.323403	0.291240
-4.772700	3.469467	0.174371
-4.879296	3.534489	-0.006351
-5.156064	3.583513	-0.414313
-5.400373	3.570416	-0.875855
-5.648429	3.549333	-1.167020
-5.833573	3.584766	-1.379975
-5.519526	3.609189	-1.177430
-5.435378	3.638856	-1.130216
-5.541304	3.645550	-1.110016
-5.359320	3.661457	-0.914258
-4.944518	3.701426	-0.547188
-4.886674	3.718889	-0.511526
-4.924816	3.681558	-0.668357
-5.183864	3.637948	-0.962749
-5.432374	3.633699	-1.294685
-5.614937	3.563873	-1.624814
-5.788498	3.509394	-1.948817
-5.941186	3.497732	-2.216581
-5.999208	3.474308	-2.364345
-6.080640	3.403772	-2.528230
-6.154237	3.389590	-2.655152
-6.294978	3.331065	-2.927885
-6.330484	3.263111	-2.944916
-6.419997	3.250939	-3.102302
-6.429760	3.209217	-3.229244
-6.537886	3.154277	-3.363944
-6.517166	3.139701	-3.303666
-6.510199	3.045608	-3.373852
-6.606993	3.006323	-3.456151
-6.754411	2.950506	-3.681335
-7.007130	2.754100	-3.915964
-7.149529	2.703841	-4.042111
-7.095182	2.686952	-3.963721
-7.100614	2.643494	-3.923034
1.819367	7.901866	3.295183
1.762797	7.823661	3.391251
1.727148	7.705933	3.523460
1.614974	7.538938	3.622111
1.472187	7.434050	3.689619
1.374421	7.400722	3.740689
1.405272	7.385997	3.871688
1.330333	7.282493	4.097201
1.148763	7.138254	3.952278
1.002291	7.077049	3.638907
0.693403	6.903560	3.247977
0.493433	6.773785	2.961119
0.250788	6.555571	2.779037
-0.120283	6.338592	2.489226
-0.296759	6.193114	2.315648
-0.522396	5.943667	2.227644
-0.770336	5.753420	2.032306
-0.968987	5.548083	1.867560
-1.248507	5.322905	1.685496
-1.587743	5.122883	1.360653
-1.653434	5.030630	1.238174
-1.801806	4.877211	1.116709
-2.052336	4.746402	0.784478
-2.248126	4.600911	0.434612
-2.288310	4.552775	0.303029
-2.515746	4.496425	-0.060281
-2.574230	4.501487	-0.058974
-2.710610	4.496059	-0.323010
-2.899257	4.487602	-0.508380
-3.055050	4.469841	-0.617469
-3.094077	4.438410	-0.618021
-3.160632	4.475147	-0.558730
-3.297391	4.427784	-0.659923
-3.460338	4.384364	-0.847200
-3.648372	4.415605	-1.087771
-3.796905	4.386493	-1.277008
-3.824088	4.406820	-1.350113
-3.935391	4.455637	-1.650967
-3.976110	4.471863	-1.618644
-4.071674	4.507491	-1.841122
-4.064249	4.553835	-1.933886
-4.005569	4.579044	-1.857237
-3.942080	4.625063	-1.787614
-3.857624	4.684899	-1.649762
-3.804811	4.719933	-1.594506
-3.747923	4.724616	-1.522529
-3.688409	4.747096	-1.374560
-3.629817	4.791885	-1.235162
-3.653162	4.811897	-1.273465
-3.653366	4.847318	-1.117054
-3.787439	4.794283	-1.134041
-3.909656	4.649773	-0.998615
-3.998711	4.488316	-0.703403
-4.242595	4.355226	-0.830576
-4.467268	4.188617	-0.830735
-4.717463	4.115523	-1.019446
-4.814056	4.046236	-0.883591
-4.820807	4.029899	-0.827604
-4.983830	3.998075	-1.011434
-5.115219	3.811558	-0.858609
-5.130977	3.792639	-0.896424
-5.101076	3.865324	-0.904282
-5.167495	3.747266	-1.003504
-5.205696	3.677761	-1.008234
-5.154308	3.780071	-1.043601
-5.104520	3.759868	-0.857485
-4.747876	3.703715	-0.887412
-4.667607	3.636611	-0.651969
-4.532537	3.667560	-0.458214
-4.473861	3.567643	-0.348432
-4.420915	3.553922	-0.336193
-4.424374	3.483004	-0.247517
-4.388998	3.469941	-0.078334
-4.410768	3.390983	0.156666
-4.302927	3.390849	0.562899
-4.331008	3.147602	0.920410
-4.188118	3.200462	1.250627
-4.217243	3.298046	1.548154
-4.142085	3.349589	1.642749
-4.279620	3.218872	1.632048
-4.466586	3.182896	1.526731
-4.529114	3.169641	1.308237
-4.646569	3.137351	1.173165
-4.726386	3.091300	1.061024
-4.766984	3.064673	0.954618
-4.770214	3.059505	0.870917
-4.565618	2.908696	0.847400
-4.463508	2.901134	0.900224
-4.379068	2.866720	1.018845
-4.367970	2.863854	0.942039
-4.406830	2.834266	0.795363
-4.482518	2.852413	0.673689
-4.447146	2.895263	0.733801
-4.361335	2.952876	0.685745
-4.407397	3.010804	0.600427
-4.494480	3.052349	0.398424
-4.699408	3.088087	0.003475
-4.830317	3.144068	-0.142807
-4.921380	3.311391	-0.501605
-5.157063	3.309098	-0.826614
-5.417322	3.354614	-1.204222
-5.562944	3.384622	-1.358956
-5.565929	3.383485	-1.535292
-5.616651	3.443207	-1.600443
-5.568040	3.471280	-1.529081
-5.533809	3.454592	-1.521601
-5.459636	3.482574	-1.500429
-5.353457	3.492418	-1.430130
-5.198672	3.488284	-1.315599
-5.112692	3.509973	-1.292623
-5.272176	3.481231	-1.357567
-5.459906	3.443307	-1.953354
-5.608801	3.426233	-2.215930
-5.725236	3.362682	-2.316522
-5.741359	3.323255	-2.519536
-5.849237	3.268920	-2.511008
-5.936993	3.238307	-2.776747
-5.953644	3.215957	-2.838714
-6.209919	3.162856	-3.194471
-6.161197	3.122765	-3.200499
-6.191524	3.090603	-3.276298
-6.269206	3.032264	-3.381889
-6.558984	3.096744	-3.510800
-6.318427	2.917391	-3.505159
-6.391493	2.903662	-3.637318
-6.484931	2.855072	-3.733571
-6.595351	2.769152	-3.866251
-6.904934	2.575432	-4.074432
-6.959631	2.547083	-4.240388
-7.032566	2.499422	-4.281304
-7.082774	2.465633	-4.274354
2.182960	8.070342	3.247820
2.101433	7.957215	3.342105
1.972275	7.842309	3.466340
1.915506	7.763458	3.552204
1.698592	7.584334	3.620901
1.733333	7.572124	3.731016
1.520529	7.404398	3.789739
1.479915	7.383860	3.899227
1.345035	7.256916	3.748758
1.169178	7.129330	3.580598
0.863386	6.894081	3.244003
0.650633	6.795313	2.908571
0.462012	6.606822	2.739591
0.215252	6.350340	2.580156
-0.021620	6.193223	2.334595
-0.310786	5.911944	2.261099
-0.571398	5.690713	2.071262
-0.789080	5.451771	1.945675
-1.048504	5.255392	1.729111
-1.272492	5.036300	1.525855
-1.569336	4.856475	1.229712
-1.784406	4.782553	0.923332
-2.049350	4.652562	0.520780
-2.225596	4.567869	0.197768
-2.359204	4.443074	0.053248
-2.432348	4.432549	-0.225740
-2.650253	4.371794	-0.452318
-2.650660	4.404360	-0.468108
-2.768265	4.384472	-0.631585
-2.900607	4.360552	-0.572688
-2.953320	4.345860	-0.550139
-3.133107	4.319157	-0.687797
-3.182876	4.332148	-0.651178
-3.324038	4.276646	-0.765086
-3.533524	4.249093	-1.045845
-3.658158	4.220974	-1.140687
-3.723987	4.253080	-1.295224
-3.856790	4.273321	-1.582531
-3.979524	4.323953	-1.781922
-4.089301	4.358059	-1.972962
-4.005316	4.428106	-1.869503
-3.916001	4.469265	-1.767766
-3.842504	4.500895	-1.622182
-3.842438	4.541257	-1.736223
-3.788253	4.574127	-1.660720
-3.755638	4.594067	-1.602900
-3.566827	4.680099	-1.271557
-3.498082	4.681410	-1.129976
-3.448393	4.703152	-1.002474
-3.466846	4.713095	-0.897137
-3.497729	4.700851	-0.747279
-3.491838	4.522416	-0.375035
-3.602159	4.328843	-0.194088
-3.837650	4.139668	-0.180660
-4.072627	4.012762	-0.344178
-4.411141	3.934191	-0.609963
-4.612166	3.774000	-0.581193
-4.712676	3.759457	-0.616922
-4.883713	3.705388	-0.759724
-4.981073	3.674534	-0.742832
-5.119653	3.640704	-0.899611
-5.124578	3.626578	-0.870917
-5.148526	3.586798	-0.985569
-5.121419	3.554963	-0.934624
-5.044889	3.642580	-0.935674
-5.010467	3.622485	-0.881475
-4.712355	3.590195	-0.864803
-4.659110	3.499692	-0.744811
-4.476332	3.581129	-0.609232
-4.412371	3.464625	-0.425595
-4.344000	3.372451	-0.239338
-4.319246	3.291453	-0.199970
-4.274539	3.213674	0.052533
-4.174395	3.254858	0.315483
-4.311839	3.353939	0.770609
-4.311259	3.110330	1.252132
-4.217445	3.151405	1.494292
-4.091966	3.187674	1.679850
-4.090303	3.035591	1.983936
-4.175186	3.027159	1.874789
-4.370170	3.003107	1.589083
-4.483936	2.991391	1.452470
-4.615217	2.934696	1.178328
-4.670132	2.908681	1.075321
-4.580778	2.883391	1.189097
-4.524801	2.837782	1.138866
-4.491621	2.827567	1.135630
-4.535714	2.794421	0.976132
-4.356788	2.634872	0.958619
-4.321130	2.597247	1.008649
-4.365165	2.585125	0.828503
-4.435014	2.572912	0.860139
-4.444320	2.651972	0.659651
-4.458402	2.680542	0.655550
-4.488695	2.776602	0.343985
-4.592656	2.846504	0.135968
-4.908223	2.845124	-0.194488
-5.061149	2.908907	-0.505404
-5.191480	2.955955	-0.806580
-5.220371	3.109900	-1.034687
-5.366657	3.153636	-1.310509
-5.446712	3.184625	-1.429016
-5.422249	3.242073	-1.491983
-5.479478	3.269040	-1.551034
-5.494251	3.304503	-1.714349
-5.507332	3.317750	-1.767810
-5.494337	3.304353	-1.801132
-5.421282	3.329770	-1.791888
-5.436429	3.343878	-1.941036
-5.348459	3.350343	-1.904652
-5.362252	3.318932	-1.962088
-5.607009	3.292865	-2.464567
-5.551065	3.250393	-2.425647
-5.613088	3.200909	-2.656196
-5.650612	3.182347	-2.791133
-5.939821	3.215453	-2.959582
-5.936018	3.226534	-3.012128
-5.960255	3.208984	-3.080256
-6.019200	3.162463	-3.199879
-6.047840	3.127677	-3.234948
-6.215459	3.028318	-3.297970
-6.336424	2.994746	-3.593856
-6.377584	2.924922	-3.669134
-6.349333	2.902805	-3.623680
-6.376519	2.851935	-3.629204
-6.512648	2.818421	-3.832005
-6.737306	2.709953	-4.170477
-6.887653	2.561875	-4.299941
-6.853202	2.529895	-4.106211
-7.016539	2.468231	-4.305369
-7.017185	2.444971	-4.208998
2.453030	8.215232	3.185569
2.330489	8.060105	3.221569
2.190487	7.972959	3.238289
2.102248	7.904122	3.376237
1.900466	7.700633	3.454026
1.899620	7.659782	3.563872
1.607624	7.476565	3.517699
1.558489	7.393843	3.609344
1.423884	7.262550	3.477822
1.259240	7.140172	3.349486
1.084079	7.039738	3.060481
0.786474	6.813658	2.760732
0.553889	6.605171	2.576749
0.331902	6.402484	2.431018
0.148809	6.146727	2.348371
-0.188841	5.847270	2.142475
-0.490954	5.588287	2.025035
-0.958288	5.251202	1.657505
-1.147165	5.033409	1.541892
-1.387442	4.838092	1.280185
-1.723741	4.706995	0.836420
-1.862196	4.599866	0.684820
-1.859943	4.531750	0.557883
-2.059173	4.480075	0.173287
-2.354768	4.431552	-0.285740
-2.449097	4.413141	-0.497015
-2.641197	4.364859	-0.848877
-2.802046	4.303704	-0.963088
-2.874970	4.323424	-0.965177
-3.050436	4.201264	-0.971212
-3.003958	4.209850	-0.769506
-3.091514	4.168715	-0.662962
-3.167299	4.158856	-0.653314
-3.388675	4.120459	-0.883243
-3.548645	4.071826	-1.064377
-3.680066	4.081910	-1.354004
-3.673474	4.104986	-1.312135
-3.751483	4.201467	-1.646808
-3.848485	4.226455	-1.866788
-3.793716	4.278298	-1.743122
-3.801106	4.327901	-1.773482
-3.790692	4.374398	-1.701005
-3.778572	4.409804	-1.705945
-3.774453	4.445825	-1.672171
-3.829556	4.438847	-1.719548
-3.769035	4.472434	-1.505108
-3.669569	4.491097	-1.397027
-3.486219	4.515326	-1.066669
-3.185623	4.536561	-0.510283
-3.171780	4.552228	-0.391005
-3.292455	4.454794	-0.299549
-3.253937	4.251454	0.121583
-3.426334	4.131784	0.114928
-3.618469	3.934448	0.183399
-3.773881	3.877206	0.089334
-4.150648	3.647572	-0.113835
-4.418672	3.612943	-0.363863
-4.543243	3.564924	-0.433280
-4.680475	3.522314	-0.574423
-4.929027	3.477712	-0.771447
-5.076757	3.471676	-0.891312
-5.068111	3.448248	-0.911269
-5.086955	3.443755	-0.960293
-5.082385	3.424460	-0.961960
-4.959038	3.430461	-0.792617
-4.781655	3.266871	-0.752191
-4.654468	3.361493	-0.743191
-4.556079	3.384677	-0.626029
-4.407522	3.432393	-0.571247
-4.341022	3.336223	-0.369769
-4.214710	3.271945	-0.283202
-4.234500	3.113047	-0.201627
-4.170551	3.049047	0.026796
-4.193845	3.211430	0.601262
-4.048585	2.905723	1.048146
-4.199134	2.968384	1.480867
-4.076023	3.036195	1.733032
-4.061448	2.863786	2.102045
-4.085251	2.873668	2.085990
-4.165281	2.866462	1.953032
-4.296788	2.854223	1.711741
-4.429539	2.844521	1.565624
-4.528032	2.813483	1.325221
-4.593305	2.742474	1.221184
-4.555394	2.708200	1.174593
-4.541644	2.661253	1.096602
-4.594433	2.619704	0.898374
-4.663535	2.540918	0.945748
-4.574866	2.558010	0.865676
-4.472352	2.352057	0.868195
-4.591663	2.303887	0.692538
-4.639608	2.326758	0.489973
-4.696917	2.404329	0.355359
-4.767132	2.450373	0.202299
-4.674287	2.548104	0.167106
-4.826147	2.613620	-0.142291
-4.945439	2.675071	-0.331048
-5.057812	2.695322	-0.597347
-5.163165	2.725301	-0.783936
-5.262048	2.807485	-1.058403
-5.239474	2.991067	-1.179161
-5.352436	3.012063	-1.398311
-5.370454	3.074997	-1.525665
-5.378987	3.105387	-1.627610
-5.365188	3.156020	-1.685359
-5.372789	3.164725	-1.725962
-5.340240	3.180279	-1.850785
-5.372145	3.149628	-1.951822
-5.327015	3.174634	-2.044784
-5.277455	3.162929	-2.037201
-5.260398	3.136311	-2.184140
-5.425483	3.108547	-2.433747
-5.414876	3.098426	-2.586343
-5.575341	3.177543	-2.650784
-5.629223	3.171990	-2.804497
-5.710747	3.096338	-2.934087
-5.761017	3.075643	-3.146497
-5.842896	3.039467	-3.246738
-5.915861	2.993732	-3.355010
-5.950876	2.979388	-3.463617
-6.055052	2.930757	-3.587695
-6.114859	2.879977	-3.595626
-6.201381	2.801078	-3.748058
-6.156377	2.798124	-3.870138
-6.249811	2.701783	-3.878686
-6.324641	2.629586	-3.887273
-6.418205	2.581863	-3.981335
-6.484551	2.569829	-4.204071
-6.593605	2.388180	-4.128393
-6.747269	2.339850	-4.225855
-6.879944	2.284460	-4.338731
2.761764	8.277766	3.107210
2.610051	8.168499	3.109515
2.408537	8.039814	3.290726
2.319045	7.967820	3.356397
2.142229	7.843163	3.388906
2.012302	7.692058	3.384396
1.877479	7.604228	3.369152
1.746127	7.487046	3.426219
1.643676	7.374063	3.327343
1.399005	7.214036	3.091099
1.161245	7.079673	2.821512
0.889566	6.833091	2.586449
0.622130	6.611035	2.337271
0.342178	6.357949	2.223281
0.154466	6.093998	2.101279
-0.153391	5.757098	2.007796
-0.222110	5.560163	2.058265
-0.691142	5.195814	1.778861
-1.145257	4.893095	1.327850
-1.530376	4.689339	1.014647
-1.866744	4.535272	0.528461
-2.031814	4.423683	0.275232
-2.023606	4.386410	0.216460
-2.003769	4.364139	0.055378
-2.139623	4.321115	-0.200878
-2.308600	4.320255	-0.573863
-2.405868	4.271099	-0.669990
-2.564851	4.280900	-1.011699
-2.771225	4.231436	-1.105199
-2.980069	4.111550	-1.083176
-3.065363	4.029517	-0.962768
-3.168120	4.023383	-0.840814
-3.344106	3.938467	-0.940944
-3.463185	3.879738	-0.979850
-3.660297	3.874347	-1.304757
-3.688552	3.904657	-1.431476
-3.683067	3.944317	-1.563339
-3.683246	4.012739	-1.722010
-3.701602	4.074262	-1.837426
-3.755108	4.099344	-1.903200
-3.751280	4.182412	-1.893333
-3.731332	4.245344	-1.785267
-3.693904	4.283523	-1.612346
-3.757220	4.304823	-1.730866
-3.702211	4.341352	-1.628205
-3.605349	4.356128	-1.334305
-3.458235	4.363589	-0.991144
-3.103804	4.389817	-0.424066
-2.992250	4.324252	-0.160826
-3.012465	4.324196	-0.057244
-3.143333	4.172443	0.106271
-3.181313	4.006163	0.320268
-3.348487	3.839017	0.397207
-3.526552	3.620634	0.398986
-3.645952	3.511727	0.401355
-3.819217	3.477105	0.300911
-4.205474	3.399513	-0.155328
-4.433106	3.325036	-0.282209
-4.655273	3.326604	-0.558474
-4.869167	3.266362	-0.690795
-5.017151	3.230166	-0.885134
-5.105873	3.282754	-0.987723
-5.115611	3.287876	-1.003393
-4.984106	3.286139	-0.875847
-4.902759	3.315159	-0.747063
-4.656920	3.161615	-0.718367
-4.543571	3.098270	-0.584147
-4.521630	3.012895	-0.461133
-4.284549	3.312675	-0.621301
-4.246443	3.213398	-0.450925
-4.183443	3.139172	-0.285367
-4.199537	3.025060	-0.234432
-4.120412	2.949455	0.113446
-4.232571	3.127087	0.480940
-4.354043	2.786223	1.093937
-4.243647	2.854991	1.413152
-4.125548	2.777469	1.902429
-4.132597	2.762636	1.995277
-4.132738	2.807280	2.034254
-4.284667	2.770129	1.797785
-4.397428	2.738975	1.658157
-4.468359	2.683518	1.491335
-4.532386	2.653790	1.376758
-4.615745	2.538730	1.274210
-4.591931	2.491745	1.185321
-4.655228	2.458875	1.025166
-4.739156	2.414032	0.819077
-4.757691	2.377734	0.749238
-4.805655	2.370128	0.534022
-4.850896	2.331277	0.469001
-4.952571	2.274605	0.240332
-4.792305	2.185641	0.160537
-4.952969	2.231022	-0.122645
-5.036462	2.265653	-0.293665
-4.841769	2.348732	-0.094599
-4.955769	2.389073	-0.422929
-4.885631	2.457234	-0.436992
-4.976254	2.509114	-0.539957
-5.085095	2.558029	-0.816447
-5.121578	2.625273	-0.931508
-5.205275	2.694210	-1.251279
-5.270319	2.715197	-1.351046
-5.232456	2.892402	-1.467035
-5.322235	2.934115	-1.732658
-5.316966	2.982405	-1.866202
-5.139540	2.994350	-1.799049
-5.097250	3.021464	-1.780750
-5.042811	3.010660	-1.835920
-5.034189	3.023366	-1.921312
-5.027348	3.015312	-2.077278
-5.096183	2.974268	-2.267833
-5.128153	2.928967	-2.475613
-5.241041	2.909656	-2.688587
-5.453588	2.986099	-2.831229
-5.466858	2.941509	-2.998638
-5.554553	2.933781	-3.120879
-5.671025	2.900278	-3.356240
-5.633952	2.989258	-3.415779
-5.711445	2.961869	-3.520309
-5.745507	2.827792	-3.486437
-5.843082	2.762488	-3.734289
-5.902544	2.726624	-3.840231
-5.978958	2.692891	-3.930269
-6.010102	2.612321	-3.923801
-6.060943	2.573273	-3.882361
-6.168483	2.502569	-4.062226
-6.133004	2.441899	-4.121641
-6.356831	2.408136	-4.368753
-6.542577	2.217701	-4.413084
-6.592560	2.169648	-4.428480
-6.658844	2.128055	-4.434759
2.976617	8.255102	3.217118
2.819950	8.172487	3.268750
2.663933	8.134695	3.222588
2.536422	8.035225	3.239090
2.368181	7.898156	3.323864
2.197094	7.790950	3.320167
2.050809	7.691735	3.296053
1.924099	7.556548	3.168067
1.827563	7.480757	3.131118
1.588409	7.332537	2.822469
1.298215	7.116489	2.618809
1.029108	6.908550	2.414814
0.843784	6.739055	2.231437
0.505296	6.447435	1.962968
0.265607	6.139803	1.879892
0.115094	5.848819	1.853473
-0.149204	5.504840	1.859168
-0.589091	5.101560	1.600268
-1.002949	4.797159	1.322967
-1.358281	4.587873	0.903333
-1.741750	4.450351	0.410333
-1.899490	4.338961	0.241675
-1.963133	4.266300	0.004594
-2.000274	4.260667	-0.136648
-1.983251	4.255178	-0.298655
-2.103961	4.264763	-0.581265
-2.314257	4.256983	-0.886689
-2.467580	4.220405	-1.063465
-2.736225	4.079235	-1.165394
-2.921344	4.019262	-1.162948
-3.220966	3.915878	-1.291339
-3.378983	3.803047	-1.219354
-3.590797	3.672408	-1.194482
-3.763944	3.555285	-1.215549
-3.805175	3.580848	-1.362858
-3.655130	3.721852	-1.351563
-3.685570	3.825518	-1.605915
-3.652345	3.908964	-1.865578
-3.640006	3.943600	-1.997721
-3.648019	4.012326	-2.074037
-3.659594	4.062551	-1.998773
-3.628992	4.145167	-1.854384
-3.641102	4.180457	-1.689956
-3.617404	4.208468	-1.568195
-3.551824	4.205619	-1.384272
-3.452383	4.208808	-1.088999
-3.338479	4.201726	-0.793048
-3.104400	4.203693	-0.330323
-2.957693	4.162207	-0.042234
-2.807344	4.111960	0.350669
-2.974803	3.918589	0.477906
-3.119973	3.658629	0.622138
-3.294970	3.439560	0.693473
-3.406793	3.371106	0.695532
-3.537634	3.304215	0.575336
-3.797674	3.230750	0.294448
-4.189068	3.180335	-0.090934
-4.377653	3.160399	-0.265190
-4.637370	3.064979	-0.439461
-4.860364	3.032076	-0.620754
-5.065742	3.009899	-0.887205
-5.083657	3.062043	-0.923827
-5.008260	3.059613	-0.823997
-4.963983	3.100480	-0.735781
-4.669120	3.019835	-0.681298
-4.648621	3.011634	-0.741927
-4.599750	2.904179	-0.612185
-4.397987	2.839566	-0.364113
-4.133021	3.168953	-0.453266
-4.070537	3.071019	-0.184097
-3.972301	3.039909	-0.007446
-3.916128	2.976871	0.217732
-3.937960	2.924430	0.363297
-3.996087	2.954813	0.613976
-4.317065	2.754579	1.168092
-4.332912	2.674377	1.528379
-4.285582	2.664208	1.831208
-4.238350	2.706025	1.915151
-4.363111	2.697142	1.748654
-4.282007	2.660744	1.825005
-4.353278	2.619670	1.857134
-4.407944	2.582711	1.740158
-4.446569	2.483873	1.605755
-4.516967	2.414711	1.408907
-4.537366	2.345334	1.302091
-4.640117	2.281684	1.005673
-4.722494	2.291850	0.862816
-4.727216	2.283443	0.668828
-4.744710	2.254780	0.570654
-4.788904	2.211105	0.477759
-4.842240	2.194550	0.305662
-4.798390	2.208866	0.313569
-4.852093	2.236783	0.186421
-4.963875	2.259622	0.018916
-4.953592	2.281421	-0.106267
-4.808997	2.211472	-0.280194
-4.873555	2.272747	-0.383631
-4.929184	2.313948	-0.645275
-4.998540	2.385674	-0.766770
-5.076353	2.458249	-0.937520
-5.076459	2.550823	-1.108697
-5.125975	2.589072	-1.295957
-5.175625	2.648711	-1.455940
-5.108098	2.844702	-1.628881
-5.153597	2.819238	-1.863653
-5.062776	2.829812	-1.926615
-4.992594	2.885546	-1.904123
-4.892215	2.871346	-1.931053
-4.969182	2.842119	-2.156795
-4.966167	2.852563	-2.214768
-5.030195	2.786657	-2.429305
-5.252020	2.885713	-2.674333
-5.276758	2.851094	-2.829932
-5.300828	2.814786	-2.977230
-5.322517	2.807678	-3.134003
-5.470691	2.774324	-3.300269
-5.558114	2.720061	-3.448260
-5.621160	2.703762	-3.537757
-5.620247	2.666938	-3.586820
-5.698409	2.648735	-3.711079
-5.684113	2.628013	-3.850095
-5.780110	2.575167	-3.968674
-5.758359	2.562162	-3.974239
-5.834941	2.496431	-3.956314
-6.015155	2.378357	-4.133527
-6.012215	2.344690	-4.283550
-6.003052	2.316593	-4.253797
-6.185452	2.214364	-4.462382
-6.322337	2.023377	-4.426125
-6.408367	1.977137	-4.464357
-6.518586	1.947012	-4.564209
3.142334	8.239789	3.358789
2.952435	8.120157	3.416364
2.883902	8.179418	3.306284
2.748252	8.097311	3.314857
2.590553	7.966443	3.391316
2.439512	7.954904	3.180332
2.232707	7.834112	3.133623
1.955119	7.573866	2.964320
1.932085	7.510944	2.886606
1.715351	7.408586	2.618333
1.586844	7.247331	2.490922
1.392483	7.073824	2.302351
1.109263	6.805579	2.125728
0.941277	6.573791	1.992599
0.654324	6.294396	1.865737
0.344080	5.928066	1.701358
0.103765	5.622753	1.608615
-0.289582	5.202125	1.528238
-0.796720	4.830511	1.139852
-1.181023	4.569351	0.836910
-1.380747	4.422291	0.507139
-1.661458	4.268836	0.219967
-1.902021	4.184490	-0.153293
-1.970837	4.190417	-0.429934
-1.981918	4.205616	-0.567760
-2.069428	4.163282	-0.732920
-2.224769	4.174843	-0.935767
-2.495711	4.111107	-1.210764
-2.586240	4.001295	-1.090765
-2.800791	3.920987	-1.080954
-3.152226	3.810341	-1.280636
-3.464203	3.609019	-1.314185
-3.697434	3.463755	-1.272469
-3.945261	3.323877	-1.396073
-3.953763	3.334553	-1.420565
-3.662032	3.559310	-1.452087
-3.420855	3.762671	-1.500833
-3.408861	3.858631	-1.870852
-3.515791	3.844749	-2.172218
-3.551636	3.901303	-2.172116
-3.561284	3.955467	-2.066543
-3.564511	4.000915	-1.903093
-3.577139	4.072199	-1.754425
-3.538330	4.070385	-1.546327
-3.424864	4.096230	-1.211845
-3.378086	4.080266	-0.954259
-3.214310	4.084408	-0.577823
-3.192136	4.032090	-0.376872
-2.884281	4.005842	0.296777
-2.809947	3.900064	0.524157
-2.964294	3.648999	0.640805
-3.095923	3.434680	0.773707
-3.241389	3.217951	0.788002
-3.381265	3.098279	0.759571
-3.491065	3.010651	0.677152
-3.834074	2.944450	0.243487
-4.268846	2.920237	-0.233522
-4.781083	2.704138	-0.603377
-5.033462	2.674657	-0.851641
-5.137458	2.634347	-0.882343
-5.377785	2.621187	-1.123069
-5.258612	2.658073	-0.979818
-5.271761	2.642252	-0.854270
-5.181920	2.712666	-0.787984
-4.869486	2.724405	-0.886042
-4.743959	2.719111	-0.739087
-4.685361	2.682152	-0.630252
-4.285939	3.057162	-0.678058
-4.148508	3.017855	-0.492679
-4.041521	3.000847	-0.205809
-3.969868	2.923042	0.037715
-4.031136	2.903495	0.071430
-4.103385	2.908354	0.402489
-4.171105	3.041880	0.815548
-4.297471	2.578273	1.526512
-4.291239	2.590351	1.853810
-4.276266	2.606450	1.866542
-4.082658	2.609442	2.148999
-4.187963	2.611943	2.002174
-4.199365	2.531318	2.070925
-4.222803	2.528690	1.957450
-4.277900	2.492377	1.899416
-4.380342	2.402881	1.617344
-4.475274	2.187125	1.579447
-4.484773	2.084405	1.449249
-4.549451	2.176493	1.131247
-4.541667	2.193545	0.957676
-4.550953	2.230676	0.836372
-4.608190	2.177494	0.575472
-4.581416	2.164397	0.513372
-4.656560	2.155739	0.458894
-4.660228	2.147100	0.391624
-4.652896	2.159279	0.381318
-4.721448	2.175588	0.192660
-4.771010	2.166111	0.086252
-4.766362	2.190880	-0.026452
-4.877900	2.240553	-0.248296
-4.958247	2.251290	-0.505201
-4.938981	2.334217	-0.639956
-4.972611	2.412895	-0.714340
-5.003850	2.512425	-0.933316
-4.873648	2.458375	-1.139060
-4.950886	2.509116	-1.347426
-4.904583	2.544206	-1.454067
-4.822693	2.721545	-1.600026
-4.818376	2.733983	-1.705379
-4.811064	2.734216	-1.906432
-4.803144	2.713817	-2.051990
-4.872016	2.714157	-2.272693
-4.882564	2.667260	-2.417477
-5.068444	2.783005	-2.485705
-5.164798	2.731968	-2.766862
-5.087156	2.721088	-2.835357
-5.112091	2.666616	-3.038631
-5.265961	2.642604	-3.300187
-5.369352	2.601078	-3.491590
-5.400914	2.574351	-3.442287
-5.504953	2.563472	-3.564526
-5.529945	2.540275	-3.720471
-5.582459	2.503497	-3.878562
-5.592041	2.597260	-4.099060
-5.908317	2.494329	-4.612618
-6.132954	2.402333	-4.785934
-5.854931	2.350185	-4.456059
-5.746213	2.266709	-4.311865
-5.668189	2.256248	-4.098363
-5.946249	2.146440	-4.372484
-6.000551	2.095463	-4.453348
-6.062541	1.928935	-4.310244
-6.192745	1.858517	-4.394194
-6.306393	1.810817	-4.500239
3.370661	8.196250	3.469979
3.168311	8.136740	3.461113
3.025061	8.110692	3.350128
2.909545	8.101431	3.307272
2.853270	8.131827	3.375549
2.775923	8.080971	3.316733
2.279300	7.824172	2.825911
2.211554	7.755925	2.806068
2.147332	7.628000	2.667944
1.882518	7.415728	2.381281
1.680928	7.263778	2.211974
1.438527	7.068261	2.014429
1.407173	6.917932	1.974727
1.211350	6.680614	1.830198
0.963215	6.407985	1.658952
0.671912	6.065535	1.612871
0.238618	5.650055	1.297431
-0.223905	5.253988	1.029426
-0.411981	4.961733	0.897914
-0.771940	4.611597	0.770058
-1.072411	4.441075	0.437177
-1.280061	4.319020	0.198733
-1.494619	4.223715	-0.097888
-1.800378	4.150040	-0.565796
-1.948919	4.121232	-0.793731
-2.083051	4.091054	-0.916921
-2.194655	4.040053	-1.089328
-2.308319	4.034927	-1.119839
-2.712173	3.889396	-1.369682
-2.761725	3.847902	-1.218324
-2.931584	3.754185	-1.115338
-3.379472	3.647359	-1.422631
-3.777122	3.373293	-1.419633
-4.087070	3.089064	-1.464177
-4.018476	3.137682	-1.359237
-3.467226	3.536680	-1.220661
-3.108069	3.817881	-1.432156
-3.049159	3.887349	-1.669243
-3.247999	3.788688	-2.096751
-3.364969	3.765433	-2.176123
-3.446826	3.832804	-2.146253
-3.445375	3.893365	-1.914669
-3.342009	3.959176	-1.627911
-3.333610	3.952812	-1.318805
-3.320878	3.957692	-1.149679
-3.285874	3.945601	-0.937055
-3.295184	3.934095	-0.711495
-3.215519	3.861099	-0.259500
-3.101666	3.764827	-0.005972
-2.850534	3.703104	0.535626
-3.036823	3.403123	0.706471
-3.158382	3.193250	0.620630
-3.353535	2.940481	0.640155
-3.385467	2.794795	0.813004
-3.659663	2.554774	0.630880
-4.267346	2.502868	-0.133002
-4.833990	2.457562	-0.727719
-5.108206	2.436710	-1.115900
-5.348117	2.332196	-1.128745
-5.400380	2.323578	-1.053811
-5.494368	2.288414	-1.124719
-5.653373	2.296128	-1.246597
-5.545299	2.317279	-1.073257
-5.669776	2.301550	-1.272313
-5.195303	2.255326	-0.994526
-5.064444	2.222748	-0.704841
-4.760930	2.231316	-0.433445
-4.277198	2.794737	-0.508927
-3.960879	2.815387	-0.249617
-3.853300	2.828075	-0.040511
-3.896103	2.826438	0.158479
-3.918226	2.807200	0.420246
-3.869777	2.841170	0.757448
-4.072497	2.308237	1.545569
-4.146651	2.503026	1.952770
-4.090783	2.521458	2.161937
-4.071815	2.558988	2.181643
-4.063222	2.504189	2.256832
-4.025194	2.467523	2.202755
-4.031230	2.448432	2.157837
-4.153523	2.404882	1.951885
-4.223153	2.366302	1.738983
-4.211119	2.299125	1.801268
-4.241356	2.116198	1.861894
-4.296447	2.204937	1.506625
-4.354892	2.187497	1.316447
-4.359538	2.162531	1.149759
-4.410371	2.168572	0.834758
-4.428001	2.148713	0.680906
-4.396166	2.290073	0.513673
-4.442897	2.255700	0.397616
-4.506776	2.121692	0.396666
-4.476484	2.103370	0.439670
-4.466235	2.079515	0.415955
-4.549756	2.087218	0.185213
-4.556568	2.052633	0.056636
-4.547013	2.042164	-0.030537
-4.677772	2.081263	-0.288764
-4.716346	2.171614	-0.453081
-4.760945	2.252146	-0.731455
-4.707578	2.364854	-0.691479
-4.831979	2.435106	-0.981408
-4.758480	2.384828	-1.307030
-4.747149	2.423945	-1.446780
-4.599065	2.610764	-1.531693
-4.530727	2.605278	-1.570267
-4.585360	2.600927	-1.760864
-4.688254	2.564178	-2.050307
-4.767855	2.556910	-2.359960
-4.716139	2.544211	-2.374527
-4.901188	2.621389	-2.504966
-4.967422	2.544282	-2.774719
-4.976719	2.552915	-2.931125
-5.079030	2.495729	-3.210736
-5.095058	2.463441	-3.306817
-5.227192	2.446459	-3.453568
-5.299917	2.427557	-3.537864
-5.372489	2.378493	-3.629614
-5.349603	2.387474	-3.658086
-5.369431	2.349377	-3.802076
-5.386920	2.440433	-4.137632
-5.703365	2.360130	-4.682880
-5.775075	2.293088	-4.668174
-5.740168	2.229475	-4.598100
-5.734848	2.073579	-4.438468
-5.686051	2.058916	-4.467367
-5.727645	1.965453	-4.439575
-5.893611	1.924984	-4.555111
-6.059599	1.710606	-4.593640
-6.181476	1.642461	-4.688396
-6.339774	1.585450	-4.750374
3.557018	8.153649	3.578469
3.320668	8.025949	3.635259
3.223283	8.088921	3.480316
3.157073	8.144208	3.467448
3.197428	8.215726	3.557823
3.046736	8.154061	3.380541
2.794644	8.013567	3.050315
2.485540	7.853059	2.727237
2.156837	7.617522	2.316212
2.055156	7.499797	2.198755
1.806575	7.273128	1.949446
1.675613	7.140415	1.794162
1.696480	7.047478	1.882974
1.552136	6.837979	1.783553
1.332846	6.535466	1.652183
0.944038	6.133453	1.398611
0.577791	5.758055	1.184147
0.087135	5.328357	0.837459
-0.309577	4.910775	0.646347
-0.554314	4.689036	0.453100
-0.901753	4.438648	0.156219
-1.037873	4.327744	0.013185
-1.280196	4.261470	-0.278400
-1.422874	4.170657	-0.437760
-1.644700	4.111085	-0.768766
-1.845233	4.075288	-0.950528
-1.985734	4.050646	-1.116280
-2.387308	3.948879	-1.387889
-2.523710	3.843790	-1.361251
-2.596868	3.797915	-1.245015
-2.715584	3.758583	-1.010337
-2.947892	3.612521	-0.905963
-3.278943	3.478552	-0.997161
-3.512389	3.329124	-1.001257
-3.543818	3.449736	-1.227203
-3.143217	3.677516	-1.134854
-2.776016	3.909648	-1.172634
-2.777504	3.921177	-1.501153
-2.971718	3.783041	-1.862795
-3.125447	3.778523	-2.042091
-3.269274	3.767398	-2.073201
-3.275817	3.809391	-1.911790
-3.255623	3.843260	-1.690548
-3.178353	3.858595	-1.291191
-3.213858	3.816545	-1.079668
-3.296759	3.747617	-0.843644
-3.355998	3.748040	-0.701212
-3.346006	3.667561	-0.405712
-3.274028	3.554182	-0.065297
-3.223016	3.476113	0.119069
-3.083685	2.989590	0.889483
-3.156028	2.830091	0.887598
-3.573373	2.666131	0.372693
-3.686697	2.340694	0.609931
-3.917270	2.242791	0.351954
-4.466303	2.197582	-0.295450
-5.068198	2.149097	-0.964136
-5.376778	2.096455	-1.236361
-5.672988	2.010320	-1.407067
-5.767720	1.976566	-1.396761
-5.880692	1.939458	-1.372257
-5.903670	1.919796	-1.154930
-6.002054	1.904437	-1.346755
-5.685450	1.804619	-1.083686
-5.551747	1.803384	-0.941213
-5.316325	1.842903	-0.759679
-5.002081	1.853053	-0.346836
-4.556119	1.945661	0.054603
-3.993042	2.592219	-0.202369
-3.867014	2.621407	0.062784
-4.001625	2.625995	0.231196
-3.954748	2.684127	0.517111
-4.229560	2.296768	1.052753
-4.324801	2.351431	1.545540
-4.227173	2.415848	1.966740
-4.024479	2.456849	2.393255
-3.986921	2.414607	2.357909
-3.907030	2.424928	2.314790
-3.888227	2.419580	2.253095
-3.975605	2.360220	2.078412
-4.049602	2.330356	1.949745
-4.097715	2.299199	1.850883
-4.010843	2.248388	1.904597
-3.993570	2.225971	1.876208
-4.156770	2.179159	1.608158
-4.210924	2.173531	1.441027
-4.187160	2.171329	1.254493
-4.224837	2.159298	1.164358
-4.215335	2.279614	0.865815
-4.254720	2.281360	0.724569
-4.306020	2.281006	0.560368
-4.201998	2.228588	0.637749
-4.326316	2.050223	0.568713
-4.385043	2.000635	0.413621
-4.409583	1.968601	0.220081
-4.446881	1.904268	0.067191
-4.419208	1.875233	-0.029659
-4.468185	1.903819	-0.259016
-4.485604	1.999313	-0.312039
-4.552269	2.120774	-0.509061
-4.634249	2.257763	-0.781442
-4.787938	2.328974	-1.096145
-4.903150	2.381628	-1.419096
-4.724195	2.586585	-1.432662
-4.444167	2.477727	-1.467099
-4.462880	2.468277	-1.675079
-4.568904	2.438331	-1.906672
-4.685376	2.405654	-2.268739
-4.653195	2.388577	-2.413782
-4.873671	2.347766	-2.822379
-4.861005	2.328838	-2.966182
-4.860653	2.405885	-2.758148
-4.966520	2.372779	-3.027169
-4.997521	2.362002	-3.159617
-5.084808	2.323538	-3.296266
-5.118580	2.281733	-3.346260
-5.303972	2.248517	-3.691873
-5.349065	2.200981	-3.819827
-5.306263	2.225257	-3.746668
-5.300791	2.192442	-3.899325
-5.176157	2.318951	-3.996824
-5.221190	2.239955	-4.060557
-5.415324	2.181682	-4.414566
-5.538182	2.101942	-4.528107
-5.751531	1.903345	-4.690960
-5.845428	1.817441	-4.699449
-5.757859	1.773972	-4.742889
-6.029033	1.547262	-4.849474
-6.259115	1.492379	-5.117273
-6.380013	1.393090	-5.178176
-6.429960	1.349727	-5.155857
3.762375	8.094848	3.690780
3.610775	8.047796	3.663615
3.581331	8.153328	3.727958
3.547245	8.266379	3.627360
3.615909	8.344458	3.724672
3.529598	8.301331	3.673617
3.290653	8.171327	3.287756
2.975234	7.960759	2.853484
2.687482	7.785980	2.485741
2.323275	7.535379	1.990849
2.132370	7.357417	1.868036
2.189617	7.342590	1.934851
2.234388	7.261972	2.022475
2.063486	6.997942	1.910155
1.711950	6.632413	1.629010
1.391298	6.301398	1.432917
0.847018	5.829086	1.009592
0.421300	5.422655	0.753012
-0.039790	4.998205	0.396580
-0.330367	4.697957	0.198944
-0.536991	4.530726	0.011163
-0.944300	4.358458	-0.349361
-1.079439	4.243418	-0.478561
-1.157885	4.210219	-0.488913
-1.395955	4.141457	-0.737518
-1.639729	4.053171	-1.040332
-1.802210	4.015876	-1.113363
-1.925229	3.934033	-1.110079
-2.117929	3.887393	-1.172860
-2.167456	3.801619	-0.838211
-2.405174	3.770124	-0.848087
-2.667279	3.680735	-0.861601
-2.700560	3.706306	-0.588107
-2.801055	3.704684	-0.466147
-2.797464	3.697347	-0.518056
-2.641596	3.884516	-0.755368
-2.536043	3.919005	-0.971910
-2.507483	3.944832	-1.289640
-2.524375	3.836198	-1.361314
-2.778443	3.727383	-1.630318
-2.871712	3.673182	-1.695765
-2.924137	3.726599	-1.665440
-2.948454	3.773512	-1.407278
-2.955030	3.764832	-1.207378
-2.961078	3.688754	-0.812367
-3.039722	3.652221	-0.661407
-3.157291	3.553393	-0.357416
-3.199431	3.462730	-0.230456
-3.376875	3.377732	-0.236420
-3.277797	3.275958	0.027768
-3.356403	2.770574	0.551976
-3.355902	2.631313	0.796676
-3.496350	2.317051	0.750433
-3.799311	2.109943	0.408837
-3.633751	2.000079	0.969739
-3.971046	1.924487	0.631037
-5.166112	1.838256	-0.716762
-5.453057	1.763178	-1.131158
-5.876882	1.670527	-1.415732
-6.310335	1.557732	-1.473580
-6.498049	1.492628	-1.575755
-6.500526	1.471200	-1.173385
-6.304566	1.323095	-1.073794
-6.105108	1.340676	-0.865389
-5.993710	1.304449	-0.660710
-5.725652	1.324599	-0.405150
-5.253334	1.437518	-0.216516
-4.797981	1.552743	0.182182
-4.351102	2.196558	-0.138734
-4.103360	2.309901	0.175470
-4.002818	2.384134	0.367986
-3.982667	2.467997	0.538627
-4.013719	2.512441	0.905562
-4.042324	2.058568	1.508480
-4.042250	2.251451	2.031042
-3.890002	2.300633	2.382738
-3.754879	2.280647	2.467580
-3.784298	2.296456	2.315172
-3.852525	2.247417	2.269808
-3.780494	2.265852	2.153984
-3.889920	2.229790	1.914444
-3.952573	2.207123	1.846852
-3.944805	2.201695	1.845213
-3.841917	2.141358	1.935405
-3.912725	2.156940	1.817076
-3.916444	2.151443	1.671536
-3.948084	2.158875	1.561100
-3.977480	2.177663	1.347366
-4.024610	2.166763	1.193460
-4.097028	2.147774	0.957872
-4.067870	2.269689	0.807716
-4.088237	2.046852	0.812602
-4.179779	2.009409	0.581862
-4.270504	1.955971	0.324891
-4.227499	1.843464	0.318987
-4.290061	1.817230	0.089248
-4.360369	1.783839	-0.066610
-4.347271	1.753383	-0.119870
-4.284893	1.892841	-0.191078
-4.348050	2.092367	-0.403899
-4.384760	2.202214	-0.581158
-4.428958	2.275197	-0.756181
-4.427660	2.353950	-0.844760
-4.275767	2.349426	-1.155427
-4.390838	2.351864	-1.526904
-4.465638	2.342222	-1.830786
-4.447523	2.326759	-1.960224
-4.615065	2.267951	-2.345337
-4.524589	2.249380	-2.334353
-4.652020	2.220330	-2.668056
-4.695686	2.155829	-2.828356
-4.941412	2.251665	-2.946188
-5.021935	2.189274	-3.228120
-4.962958	2.151210	-3.166654
-4.993511	2.127581	-3.172819
-5.006147	2.140332	-3.292824
-5.180756	2.099713	-3.529020
-5.260947	2.081476	-3.708372
-5.257824	2.046916	-3.782355
-5.224885	2.027080	-3.848988
-5.145033	2.151968	-4.089334
-5.172668	2.092719	-4.162350
-5.206867	2.040945	-4.341385
-5.538692	1.915325	-4.718434
-5.895414	1.705246	-5.007724
-5.989949	1.581035	-5.086718
-5.911367	1.564125	-5.009116
-6.020127	1.359645	-5.026893
-6.179488	1.269716	-5.109230
-6.271624	1.221566	-5.145017
-6.364027	1.159266	-5.198734
4.457406	8.330309	3.845478
4.211764	8.232531	3.854791
4.119477	8.293229	3.911933
4.011605	8.351304	3.831940
4.038746	8.492564	3.911092
3.974235	8.470463	3.845561
3.829819	8.320370	3.485722
3.612842	8.142626	3.138573
3.320390	7.933719	2.702650
3.079990	7.772730	2.414803
2.688880	7.519893	2.001372
2.777103	7.519740	2.127637
2.802502	7.413318	2.186590
2.472770	7.098354	1.890293
2.196788	6.740501	1.753476
1.827227	6.378033	1.442757
1.237575	5.941282	0.945165
0.490662	5.332762	0.359886
0.012189	4.921170	0.007340
-0.229521	4.692643	-0.262422
-0.449883	4.523090	-0.393319
-0.522527	4.404141	-0.419595
-0.660761	4.310789	-0.408851
-0.816760	4.228954	-0.465592
-0.959267	4.169450	-0.562431
-1.211871	4.090447	-0.854229
-1.366040	4.014560	-0.970246
-1.547665	3.915060	-0.998365
-1.791377	3.872717	-1.116409
-1.856294	3.793979	-0.832223
-1.956765	3.826798	-0.636328
-2.075584	3.888566	-0.478265
-2.134296	3.945080	-0.196782
-2.132089	3.968711	-0.047801
-2.091783	4.012406	0.108822
-1.932187	4.035501	0.000616
-1.945577	3.985083	-0.356107
-2.048225	3.939993	-0.763063
-2.244784	3.817744	-1.121599
-2.396742	3.690972	-1.299870
-2.432551	3.643525	-1.286388
-2.542041	3.618024	-1.206338
-2.620873	3.644978	-1.172836
-2.708760	3.637051	-0.922902
-2.780415	3.540328	-0.692909
-2.837705	3.443445	-0.463192
-2.875165	3.372374	-0.071532
-3.140055	3.257849	-0.245143
-3.228510	3.159064	-0.150403
-3.411457	3.047035	-0.172143
-3.653258	2.555170	0.115526
-3.463925	2.441520	0.580937
-3.459712	2.204781	1.012282
-3.783612	2.001081	0.963714
-3.655806	1.787670	1.241558
-3.854876	1.690061	1.156345
-4.548625	1.531180	0.571003
-4.927094	1.454319	0.181033
-5.671240	1.353839	-0.619264
-5.997462	1.132697	-1.258077
-6.487539	1.146274	-1.299260
-6.195833	1.032548	-0.951071
-6.287576	1.000255	-0.855560
-6.261620	0.934331	-0.641124
-6.216008	0.891785	-0.706884
-6.177128	0.824305	-0.595917
-5.815786	0.923672	-0.160528
-5.558932	1.109600	-0.293798
-4.856990	1.302009	0.328352
-4.618773	1.477029	0.414673
-4.152776	2.101811	0.383682
-4.254781	1.794524	0.885612
-4.183361	1.899068	1.019008
-4.198412	2.096420	1.426817
-4.072508	2.009227	1.853037
-3.971965	2.063459	2.006359
-3.809540	2.087642	2.222437
-3.626594	2.098621	2.451218
-3.626693	2.126575	2.284680
-3.745841	2.095562	2.111947
-3.864303	2.103797	1.898411
-3.779728	2.135639	1.784868
-3.772894	2.143435	1.786130
-3.589071	2.132202	2.013466
-3.666838	2.141038	1.826668
-3.702286	2.162655	1.812883
-3.676488	2.176842	1.700582
-3.746050	2.202398	1.553060
-3.837950	2.184800	1.317857
-3.819040	2.289494	1.123879
-3.812526	2.249085	1.042094
-3.860525	2.155506	0.862962
-4.007848	1.946195	0.696421
-4.058474	1.832451	0.433218
-3.988772	1.800115	0.468321
-4.054975	1.720365	0.267571
-4.053592	1.694759	0.103692
-4.048178	1.733221	0.050900
-4.029704	1.876012	-0.008493
-3.979586	2.072068	-0.078522
-4.020888	2.230644	-0.284263
-4.025144	2.267794	-0.320498
-4.063935	2.235609	-0.468343
-4.057043	2.251529	-0.586743
-3.916394	2.252455	-0.917568
-4.054159	2.231659	-1.334362
-4.171744	2.184771	-1.670354
-4.269372	2.150323	-2.039471
-4.364516	2.104779	-2.376001
-4.486885	2.045608	-2.642916
-4.675423	1.968194	-2.920045
-4.692132	1.907526	-3.050864
-4.901828	2.007434	-3.094563
-4.934454	1.995594	-3.115645
-4.876066	1.983371	-3.059480
-5.020417	1.937819	-3.328369
-5.174743	1.904775	-3.518146
-5.282364	1.859314	-3.738878
-5.252049	1.868252	-3.742762
-5.198133	1.838562	-3.878262
-5.142751	1.792321	-4.087126
-5.170204	1.875632	-4.215149
-5.479735	1.673955	-4.637743
-5.666319	1.594140	-4.913760
-5.844071	1.488782	-5.108903
-5.836382	1.426946	-5.189789
-5.908454	1.338685	-5.184921
-6.112825	1.115394	-5.355186
-6.119319	1.063557	-5.211319
-6.163226	0.989333	-5.208027
-6.209877	0.930335	-5.150023
4.900851	8.394410	4.066762
4.746980	8.396118	4.053182
4.597675	8.428347	4.059117
4.431677	8.469724	4.008817
4.266497	8.477290	3.890210
4.227391	8.432407	3.758590
4.161551	8.326858	3.502670
3.933829	8.117178	3.112997
3.638549	7.934436	2.596368
3.431946	7.803041	2.340453
3.240399	7.612325	2.136497
3.035143	7.423545	2.067718
2.871393	7.235024	1.941986
2.721186	7.005360	1.777696
2.475065	6.701955	1.719587
2.233612	6.426354	1.463879
1.604121	5.953360	0.915698
0.584778	5.240619	0.059784
0.379184	4.957360	-0.125641
0.200734	4.828735	-0.392257
0.015934	4.693793	-0.569743
-0.104732	4.581461	-0.507574
-0.248834	4.493148	-0.522441
-0.332073	4.425693	-0.375740
-0.354839	4.430006	-0.403163
-0.622102	4.310483	-0.704455
-0.886619	4.166768	-0.880723
-1.180518	4.014530	-1.061905
-1.332427	3.905981	-1.058467
-1.383490	3.962342	-0.796646
-1.484087	3.987102	-0.634883
-1.597116	4.007534	-0.267131
-1.617589	4.051014	0.030744
-1.430018	4.223772	0.694509
-1.418706	4.244734	0.734099
-1.481243	4.181882	0.258356
-1.607807	4.012746	-0.070651
-1.729595	3.888152	-0.459068
-1.950257	3.755365	-0.895148
-2.090909	3.642632	-1.071483
-2.214654	3.554716	-1.103804
-2.328589	3.495629	-1.130435
-2.490708	3.471086	-1.037114
-2.653571	3.393846	-0.837186
-2.625046	3.327148	-0.558594
-2.726476	3.227789	-0.377148
-2.634710	3.172298	0.060377
-2.916863	3.076416	-0.050081
-3.213316	2.937559	-0.207992
-3.370486	2.837558	-0.212825
-3.932003	2.292451	-0.172064
-3.831813	2.251835	0.154868
-3.438911	2.025762	1.397408
-3.355203	1.880200	1.574026
-3.913053	1.588270	1.060603
-4.145819	1.433400	0.954481
-4.522425	1.304882	0.719015
-4.826797	1.185224	0.720546
-4.985355	1.064522	0.610062
-5.150250	0.828230	0.291034
-5.517123	0.748185	-0.193774
-5.487816	0.744594	0.106567
-5.665486	0.696687	0.078582
-5.794314	0.613435	0.178004
-6.225978	0.444059	-0.278482
-6.365940	0.378044	-0.368334
-6.052965	0.551183	-0.362802
-5.725735	0.722348	-0.166525
-5.267237	0.942315	0.088549
-4.844986	1.101470	0.372316
-4.565556	1.374948	0.547334
-4.462440	1.559200	0.657743
-4.485524	1.654739	0.612884
-4.574755	1.791794	0.852978
-4.375146	1.752506	1.101950
-4.002609	1.785990	1.653108
-3.729151	1.883297	1.961347
-3.558800	1.945902	2.148462
-3.600191	1.979616	2.065524
-3.732960	1.957733	1.819393
-3.787540	1.970641	1.771673
-3.648153	1.973230	1.934263
-3.590864	1.997979	2.007356
-3.578956	2.030595	1.963809
-3.627003	2.113368	1.687249
-3.645880	2.147892	1.674942
-3.544428	2.186980	1.770694
-3.593341	2.211389	1.665591
-3.568116	2.346702	1.522461
-3.729765	2.304704	1.160931
-3.583592	2.254288	1.279301
-3.678350	2.150972	1.061277
-3.713164	2.017774	0.814864
-3.771043	1.912597	0.566761
-3.828821	1.715768	0.527224
-3.798879	1.629824	0.497357
-3.874787	1.642679	0.252432
-3.905413	1.729081	0.186409
-3.821493	1.901687	0.160363
-3.707566	2.105995	0.225445
-3.701155	2.194871	0.176487
-3.769306	2.183239	-0.041537
-3.857917	2.152920	-0.253145
-3.874092	2.152042	-0.414934
-3.739154	2.120173	-0.714096
-3.836319	2.112604	-1.048481
-3.858229	2.066427	-1.376846
-3.984011	2.002074	-1.695699
-4.152861	1.970212	-2.067328
-4.323148	1.894718	-2.441568
-4.440846	1.817901	-2.609243
-4.587967	1.771287	-2.930951
-4.896487	1.809746	-3.103581
-4.906940	1.797374	-3.154626
-4.956476	1.794869	-3.169864
-5.002405	1.766104	-3.205598
-5.167586	1.717994	-3.410731
-5.251437	1.689940	-3.583976
-5.279169	1.663035	-3.719387
-5.265802	1.600280	-3.905668
-5.189519	1.614095	-4.030125
-5.276737	1.557137	-4.181431
-5.410303	1.493008	-4.448317
-5.794388	1.369076	-4.979722
-5.885224	1.268247	-5.285112
-5.953133	1.185936	-5.390760
-5.984587	0.992914	-5.237044
-6.081660	0.881903	-5.343645
-6.058231	0.840096	-5.208175
-6.037467	0.791212	-5.184131
-6.191926	0.710864	-5.329526
5.091091	8.371778	4.160463
4.951212	8.410929	4.143931
4.825585	8.472861	4.113607
4.648144	8.513426	4.016407
4.468740	8.467767	3.790378
4.444659	8.428897	3.636489
4.311208	8.204539	3.249968
4.165188	8.023199	2.895309
3.943343	7.854985	2.505699
3.775957	7.756068	2.237306
3.498054	7.479716	2.051837
3.276351	7.307333	1.899444
3.050819	7.071549	1.761656
2.829785	6.837856	1.602801
2.574970	6.586505	1.462152
2.387850	6.357438	1.315041
1.894846	5.964741	0.848976
1.122136	5.419989	0.107558
0.792853	5.140535	-0.152115
0.676847	4.994785	-0.422772
0.643579	4.927788	-0.487599
0.482508	4.827387	-0.444476
0.302497	4.726585	-0.414997
0.272211	4.730522	-0.276843
0.187076	4.692469	-0.299575
-0.110035	4.470808	-0.610857
-0.405861	4.336781	-0.889505
-0.716001	4.141350	-1.058520
-0.910771	4.070544	-1.183512
-1.029780	4.091510	-0.956846
-1.193760	4.089242	-0.730883
-1.146284	4.137773	-0.303885
-1.113324	4.142503	0.199104
-0.992886	4.319423	0.606506
-0.982067	4.313491	0.710273
-1.090252	4.147631	0.432906
-1.313391	3.975225	-0.034018
-1.515496	3.803338	-0.478837
-1.626975	3.678536	-0.768176
-1.762493	3.564113	-0.864658
-1.979059	3.404158	-1.010988
-2.114484	3.343892	-0.917406
-2.235579	3.288760	-0.748960
-2.316624	3.239770	-0.529391
-2.258090	3.145692	-0.081259
-2.284183	3.063673	0.154239
-2.342540	2.931598	0.456361
-2.760935	2.831050	0.078248
-2.921171	2.730472	0.098162
-3.149315	2.570276	0.111970
-3.057628	2.119789	0.975909
-3.309351	1.858010	1.337682
-3.209596	1.736405	1.758099
-3.453170	1.553243	1.567416
-3.717964	1.351677	1.497810
-3.919194	1.209502	1.455682
-4.300722	1.034294	1.357695
-4.640064	0.916878	1.064375
-4.752953	0.675445	0.754564
-4.971979	0.605302	0.503629
-5.191184	0.522595	0.435590
-5.328339	0.455707	0.420923
-5.495542	0.408970	0.404935
-5.725014	0.180168	0.426349
-5.947379	0.048813	0.287381
-5.996240	0.006876	0.321957
-5.907250	0.181931	0.196674
-5.824127	0.370232	-0.005471
-5.511412	0.557721	-0.053885
-5.135864	0.741945	0.145020
-4.923596	1.050935	0.181094
-4.764425	1.175810	0.342245
-4.593934	1.346908	0.307424
-4.614702	1.332509	0.271348
-4.605970	1.356784	0.674071
-4.268166	1.439980	1.118670
-3.823074	1.604672	1.491491
-3.619995	1.715969	1.742430
-3.495132	1.773511	1.882390
-3.733875	1.775195	1.523080
-3.821122	1.791827	1.453905
-3.616215	1.861960	1.755397
-3.467719	1.917551	1.900957
-3.455153	1.970317	1.843610
-3.521638	2.040119	1.826370
-3.486892	2.135590	1.712275
-3.397322	2.184988	1.810249
-3.431848	2.227865	1.782819
-3.484780	2.365790	1.554483
-3.359929	2.337933	1.634685
-3.333590	2.248580	1.597035
-3.405779	2.133301	1.293977
-3.498360	2.021958	0.945786
-3.513906	1.904725	0.847303
-3.575794	1.657083	0.712249
-3.617173	1.584397	0.638432
-3.668142	1.608549	0.465358
-3.643738	1.676109	0.454622
-3.554072	1.845118	0.435103
-3.550233	1.987538	0.479182
-3.479696	2.087461	0.450601
-3.593362	2.068372	0.208833
-3.818006	2.055853	-0.130155
-3.990241	1.994615	-0.546618
-3.631075	1.982335	-0.555684
-3.747114	1.936999	-0.908532
-3.771393	1.881482	-1.257104
-3.883839	1.819696	-1.624215
-4.025237	1.772604	-1.951493
-4.229012	1.688795	-2.404089
-4.441852	1.603153	-2.722317
-4.541680	1.573559	-2.911554
-4.748849	1.625971	-2.996264
-4.731026	1.616603	-2.934741
-4.870663	1.605722	-3.039272
-4.943614	1.542803	-3.146805
-5.162022	1.534800	-3.447117
-5.381141	1.359564	-3.518013
-5.333862	1.349209	-3.581150
-5.258826	1.429914	-3.814673
-5.256791	1.401373	-4.045147
-5.204482	1.362533	-4.134432
-5.443052	1.274281	-4.630204
-5.831452	1.130797	-4.966374
-5.882167	1.050958	-5.263194
-5.861217	0.848940	-5.133256
-5.881620	0.782550	-5.185534
-5.881737	0.715293	-5.129246
-5.875177	0.641983	-5.103314
-5.950265	0.583332	-5.146648
-6.085364	0.363306	-5.130056
5.214393	8.304546	4.207927
5.066177	8.327040	4.132509
4.876432	8.364378	4.026401
4.773143	8.438960	3.969283
4.642753	8.384776	3.685178
4.543229	8.220017	3.422828
4.497247	8.037686	3.087777
4.427220	7.818567	2.798760
4.317930	7.670379	2.539445
4.104081	7.562903	2.305756
3.857540	7.372364	2.098523
3.581627	7.165755	1.906007
3.336199	6.923623	1.748351
3.179116	6.756740	1.639112
2.949987	6.548288	1.559146
2.697884	6.273293	1.253684
2.178301	5.893606	0.795789
1.668108	5.561865	0.250248
1.262957	5.266981	-0.135269
1.068878	5.141020	-0.397861
1.069163	5.156113	-0.443644
0.939348	5.056907	-0.497575
0.869895	5.011996	-0.399181
0.726103	4.915881	-0.308811
0.542174	4.788070	-0.430297
0.205681	4.552454	-0.720236
-0.041542	4.434389	-1.020139
-0.292422	4.276563	-1.161648
-0.445450	4.222859	-1.184943
-0.583732	4.172629	-0.993335
-0.657951	4.154041	-0.706904
-0.724992	4.169916	-0.367863
-0.764519	4.177702	-0.065233
-0.731624	4.190758	0.246020
-0.800628	4.119729	0.340710
-0.910658	3.994960	0.199202
-1.038012	3.801258	-0.041356
-1.133434	3.713321	-0.301530
-1.310345	3.549040	-0.637431
-1.545365	3.402066	-0.874013
-1.728930	3.274185	-0.933855
-1.967766	3.140275	-0.896276
-2.109788	3.023081	-0.797037
-2.255455	2.950460	-0.633641
-2.416420	2.868370	-0.515651
-2.195111	2.772864	0.093550
-1.813436	2.701716	1.080387
-1.767283	2.658254	1.297178
-1.740684	2.553119	1.590472
-2.216951	1.971864	2.001333
-2.539176	1.844307	1.891867
-3.020659	1.560682	1.702934
-3.052342	1.446922	1.849172
-3.372404	1.243231	1.947699
-3.623007	1.080239	1.743369
-3.884369	0.937516	1.571685
-4.240120	0.769629	1.410320
-4.339395	0.538556	1.159350
-4.585149	0.433552	0.983893
-4.846851	0.367834	0.790169
-5.037937	0.301523	0.695620
-5.225750	0.095692	0.737660
-5.425176	0.018252	0.671597
-5.574516	-0.054721	0.577403
-5.691937	-0.144837	0.494891
-5.679946	-0.166450	0.570532
-5.600809	-0.138988	0.633829
-5.929388	0.098769	-0.233374
-5.895322	0.258626	-0.467346
-5.880208	0.351940	-0.657126
-5.464815	0.497213	-0.381288
-5.406010	0.734530	-0.543473
-4.970987	0.830478	-0.245996
-4.801549	0.862955	-0.072931
-4.863332	0.906372	-0.052261
-4.528903	1.015944	0.379120
-3.930038	1.175552	1.192419
-3.686985	1.356220	1.515853
-3.574086	1.297591	1.606529
-3.586718	1.458818	1.551574
-3.671817	1.560910	1.437826
-3.504742	1.641147	1.590781
-3.471636	1.752040	1.701478
-3.447630	1.877016	1.688483
-3.461063	1.960307	1.656814
-3.403858	2.035035	1.827201
-3.229264	2.117829	1.932150
-3.399516	2.168328	1.703153
-3.260883	2.334741	1.778595
-2.981705	2.219643	1.787013
-3.168406	2.135352	1.397477
-3.192941	2.105871	1.488254
-3.215846	1.980953	1.238670
-3.311618	1.807288	0.948718
-3.391244	1.711894	0.679412
-3.323402	1.539089	0.823127
-3.447587	1.529279	0.546317
-3.397888	1.625454	0.634424
-3.346182	1.718829	0.724155
-3.396093	1.820696	0.583327
-3.482434	1.879411	0.470994
-3.631045	1.888585	0.294342
-3.612492	1.858243	0.088797
-3.784241	1.832413	-0.203207
-3.761830	1.648097	-0.666069
-3.698398	1.721511	-0.967941
-3.776993	1.666284	-1.260119
-3.838095	1.592412	-1.545200
-3.894031	1.541220	-1.908877
-4.152093	1.434936	-2.376603
-4.169926	1.379683	-2.487646
-4.426434	1.287554	-2.906383
-4.454543	1.300208	-2.956413
-4.673084	1.270189	-2.843815
-4.803664	1.213827	-2.976527
-4.883454	1.233634	-2.935842
-5.197313	1.209388	-3.373740
-5.324416	1.144155	-3.481600
-5.287771	1.129358	-3.565624
-5.323737	1.094479	-3.779020
-5.269924	1.047554	-3.877793
-5.398195	0.962672	-4.169632
-5.646409	0.883545	-4.660303
-5.873728	0.786361	-5.089415
-5.762901	0.736916	-4.928181
-5.751172	0.645004	-4.935431
-5.713914	0.560904	-4.907968
-5.796741	0.493743	-5.023868
-5.804338	0.420890	-5.053466
-5.908682	0.204973	-5.116767
-5.825372	0.050725	-5.230624
5.263515	8.146030	4.179381
5.123472	8.196588	4.100718
4.946694	8.243431	4.003500
4.873086	8.303836	3.815838
4.785293	8.222025	3.592294
4.606789	7.989607	3.217021
4.605062	7.794952	2.926918
4.649685	7.617195	2.688242
4.526524	7.465759	2.462790
4.277860	7.344384	2.313040
4.012200	7.176399	2.077180
3.768234	6.976639	1.881775
3.513803	6.745791	1.728818
3.373014	6.647313	1.641844
3.139629	6.447390	1.566007
2.898462	6.219813	1.249099
2.563574	5.920553	0.949602
2.066940	5.626595	0.419259
1.623748	5.362474	-0.006381
1.380241	5.268046	-0.304487
1.236509	5.233601	-0.623649
1.185975	5.203741	-0.603839
1.086325	5.127599	-0.575007
0.907192	4.941093	-0.562626
0.695579	4.787226	-0.634191
0.400825	4.582023	-0.908526
0.084008	4.382654	-1.166442
-0.201981	4.265100	-1.327201
-0.218311	4.234257	-1.192599
-0.424753	4.136980	-1.188582
-0.556613	4.098752	-1.038759
-0.541803	4.081794	-0.702268
-0.584331	4.066036	-0.449141
-0.675523	3.980661	-0.205025
-0.834994	3.889054	-0.187590
-0.999548	3.751733	-0.417713
-1.119220	3.632843	-0.548260
-1.095529	3.497330	-0.559919
-1.107904	3.362522	-0.672567
-1.268817	3.179901	-0.720279
-1.718295	2.983175	-0.919562
-2.037683	2.862052	-1.002188
-2.290912	2.756225	-1.104713
-2.481273	2.680099	-0.923485
-2.260820	2.601659	-0.234250
-2.086811	2.485440	0.363800
-1.965100	2.419516	0.655628
-1.904318	2.326007	1.091197
-1.794308	2.183063	1.572269
-2.133149	1.695047	2.048485
-2.409070	1.562368	2.011503
-2.755578	1.274938	2.121866
-2.927540	1.104599	2.082608
-3.245777	0.968484	2.023592
-3.555546	0.804482	1.981184
-3.734596	0.668659	1.859173
-3.960241	0.412518	1.643532
-4.163498	0.309928	1.534855
-4.397399	0.201847	1.300351
-4.643600	0.143365	1.080859
-4.911030	-0.056076	0.965292
-5.133391	-0.161340	0.991045
-5.325247	-0.237898	0.910808
-5.457497	-0.310851	0.851878
-5.522578	-0.359174	0.774989
-5.490772	-0.389127	0.860148
-5.406512	-0.375329	0.920180
-5.880435	-0.185954	-0.100865
-6.203557	-0.115856	-0.861875
-6.046391	-0.024415	-0.779943
-5.860651	0.054813	-0.655682
-5.646218	0.138510	-0.634287
-5.514510	0.144457	-0.568061
-5.306308	0.193130	-0.454592
-5.417105	0.292089	-0.451814
-4.806974	0.404422	-0.124691
-4.447974	0.486297	0.358745
-4.170086	0.681956	0.661905
-3.865781	0.824851	1.176797
-3.789404	0.949130	1.331772
-3.739531	1.250781	1.272008
-3.699159	1.418136	1.322194
-3.504773	1.609712	1.451581
-3.568337	1.743766	1.367521
-3.481724	1.865037	1.555606
-3.298243	1.936163	1.760671
-3.251248	2.032745	1.872604
-3.197360	2.075554	1.990962
-2.874080	2.189746	1.862610
-2.793090	2.183096	1.993222
-2.877560	2.068222	1.669441
-2.865219	1.932144	1.553630
-2.974594	1.775261	1.210946
-3.227899	1.769851	0.929229
-3.214147	1.668764	0.807509
-3.266296	1.615259	0.617154
-3.302660	1.467041	0.687160
-3.330149	1.539131	0.697346
-3.238597	1.590258	0.829322
-3.498771	1.683510	0.500266
-3.508156	1.709127	0.488575
-3.638199	1.720226	0.248955
-3.594034	1.672166	0.278892
-3.517286	1.550454	-0.090760
-3.624759	1.481040	-0.407808
-3.635963	1.515120	-0.753914
-3.751792	1.443984	-1.171844
-3.718019	1.389700	-1.425513
-3.931291	1.276475	-1.981194
-3.988915	1.212915	-2.162661
-3.988603	1.171786	-2.281688
-4.247089	0.982237	-2.662727
-4.428540	0.923267	-2.932863
-4.476529	0.905827	-2.931969
-4.704738	1.018508	-2.907475
-4.772860	1.044511	-2.835954
-4.969054	1.004390	-2.928197
-5.123427	0.998514	-3.152992
-5.151488	0.955671	-3.323535
-5.202995	0.886450	-3.609860
-5.270888	0.820704	-3.806856
-5.308073	0.762908	-4.057449
-5.310073	0.703873	-4.114879
-5.423178	0.641274	-4.348496
-5.565282	0.563074	-4.592752
-5.721947	0.438405	-4.853576
-5.795345	0.343900	-5.019193
-5.851928	0.264298	-5.083351
-5.917993	0.049017	-5.179720
-5.798816	-0.132021	-5.257202
-5.822534	-0.155514	-5.320525
5.164324	7.956172	4.201554
5.078515	7.956285	3.963375
5.004220	8.027569	3.820129
4.968364	8.114187	3.697982
4.889259	8.016005	3.484710
4.789253	7.793156	3.083270
4.726503	7.592045	2.779906
4.643015	7.399539	2.555341
4.526957	7.259214	2.342176
4.309086	7.145903	2.219006
4.046872	6.957078	1.978983
3.852605	6.793972	1.862380
3.632692	6.646095	1.728396
3.406812	6.494655	1.660530
3.179835	6.324144	1.518518
2.957268	6.152580	1.256318
2.629820	5.841030	0.842269
2.217831	5.610391	0.477256
1.745996	5.374751	-0.026492
1.543705	5.316059	-0.276721
1.385778	5.279399	-0.607211
1.243567	5.180726	-0.697019
1.121589	5.088605	-0.721490
1.066019	4.945010	-0.671985
0.886759	4.773125	-0.744578
0.751484	4.581449	-0.837065
0.510034	4.440568	-1.013883
0.140725	4.258891	-1.223258
-0.179051	4.090314	-1.462989
-0.294152	4.090919	-1.392026
-0.541551	4.005686	-1.391700
-0.563986	3.930222	-1.075148
-0.685666	3.845774	-0.969850
-0.628506	3.758481	-0.600972
[truncated: 6,642 more rows]
