# Supplementary material for: Novel Methods in Disease Biogeography: A Case Study with Heterosporosis
Source: Front Vet Sci. 2017 Jul 17;4:105. doi: 10.3389/fvets.2017.00105 (PMC5511963; doi:10.3389/fvets.2017.00105)
Supplement: Supplementary Material S6 — NicheA workflow and data to replicate analyses (XML). [file data_sheet_6.zip › Supplementary Material S6/background/xy.txt]

X	Y
0	0
1	0
2	0
3	0
4	0
5	0
6	0
7	0
8	0
9	0
10	0
11	0
12	0
13	0
14	0
15	0
16	0
17	0
18	0
19	0
20	0
21	0
22	0
23	0
24	0
25	0
26	0
27	0
28	0
29	0
30	0
31	0
32	0
33	0
34	0
35	0
36	0
37	0
38	0
39	0
40	0
41	0
42	0
43	0
44	0
45	0
46	0
47	0
48	0
49	0
50	0
51	0
52	0
53	0
54	0
55	0
56	0
57	0
58	0
59	0
60	0
61	0
62	0
63	0
64	0
65	0
66	0
67	0
68	0
69	0
70	0
71	0
72	0
73	0
74	0
75	0
76	0
77	0
78	0
79	0
80	0
81	0
82	0
83	0
84	0
85	0
86	0
87	0
88	0
89	0
90	0
91	0
92	0
93	0
94	0
95	0
96	0
97	0
98	0
99	0
100	0
101	0
102	0
103	0
104	0
105	0
106	0
107	0
108	0
109	0
110	0
111	0
112	0
113	0
114	0
115	0
116	0
117	0
118	0
119	0
120	0
121	0
122	0
123	0
124	0
125	0
126	0
127	0
128	0
129	0
130	0
0	1
1	1
2	1
3	1
4	1
5	1
6	1
7	1
8	1
9	1
10	1
11	1
12	1
13	1
14	1
15	1
16	1
17	1
18	1
19	1
20	1
21	1
22	1
23	1
24	1
25	1
26	1
27	1
28	1
29	1
30	1
31	1
32	1
33	1
34	1
35	1
36	1
37	1
38	1
39	1
40	1
41	1
42	1
43	1
44	1
45	1
46	1
47	1
48	1
49	1
50	1
51	1
52	1
53	1
54	1
55	1
56	1
57	1
58	1
59	1
60	1
61	1
62	1
63	1
64	1
65	1
66	1
67	1
68	1
69	1
70	1
71	1
72	1
73	1
74	1
75	1
76	1
77	1
78	1
79	1
80	1
81	1
82	1
83	1
84	1
85	1
86	1
87	1
88	1
89	1
90	1
91	1
92	1
93	1
94	1
95	1
96	1
97	1
98	1
99	1
100	1
101	1
102	1
103	1
104	1
105	1
106	1
107	1
108	1
109	1
110	1
111	1
112	1
113	1
114	1
115	1
116	1
117	1
118	1
119	1
120	1
121	1
122	1
123	1
124	1
125	1
126	1
127	1
128	1
129	1
130	1
0	2
1	2
2	2
3	2
4	2
5	2
6	2
7	2
8	2
9	2
10	2
11	2
12	2
13	2
14	2
15	2
16	2
17	2
18	2
19	2
20	2
21	2
22	2
23	2
24	2
25	2
26	2
27	2
28	2
29	2
30	2
31	2
32	2
33	2
34	2
35	2
36	2
37	2
38	2
39	2
40	2
41	2
42	2
43	2
44	2
45	2
46	2
47	2
48	2
49	2
50	2
51	2
52	2
53	2
54	2
55	2
56	2
57	2
58	2
59	2
60	2
61	2
62	2
63	2
64	2
65	2
66	2
67	2
68	2
69	2
70	2
71	2
72	2
73	2
74	2
75	2
76	2
77	2
78	2
79	2
80	2
81	2
82	2
83	2
84	2
85	2
86	2
87	2
88	2
89	2
90	2
91	2
92	2
93	2
94	2
95	2
96	2
97	2
98	2
99	2
100	2
101	2
102	2
103	2
104	2
105	2
106	2
107	2
108	2
109	2
110	2
111	2
112	2
113	2
114	2
115	2
116	2
117	2
118	2
119	2
120	2
121	2
122	2
123	2
124	2
125	2
126	2
127	2
128	2
129	2
130	2
0	3
1	3
2	3
3	3
4	3
5	3
6	3
7	3
8	3
9	3
10	3
11	3
12	3
13	3
14	3
15	3
16	3
17	3
18	3
19	3
20	3
21	3
22	3
23	3
24	3
25	3
26	3
27	3
28	3
29	3
30	3
31	3
32	3
33	3
34	3
35	3
36	3
37	3
38	3
39	3
40	3
41	3
42	3
43	3
44	3
45	3
46	3
47	3
48	3
49	3
50	3
51	3
52	3
53	3
54	3
55	3
56	3
57	3
58	3
59	3
60	3
61	3
62	3
63	3
64	3
65	3
66	3
67	3
68	3
69	3
70	3
71	3
72	3
73	3
74	3
75	3
76	3
77	3
78	3
79	3
80	3
81	3
82	3
83	3
84	3
85	3
86	3
87	3
88	3
89	3
90	3
91	3
92	3
93	3
94	3
95	3
96	3
97	3
98	3
99	3
100	3
101	3
102	3
103	3
104	3
105	3
106	3
107	3
108	3
109	3
110	3
111	3
112	3
113	3
114	3
115	3
116	3
117	3
118	3
119	3
120	3
121	3
122	3
123	3
124	3
125	3
126	3
127	3
128	3
129	3
130	3
0	4
1	4
2	4
3	4
4	4
5	4
6	4
7	4
8	4
9	4
10	4
11	4
12	4
13	4
14	4
15	4
16	4
17	4
18	4
19	4
20	4
21	4
22	4
23	4
24	4
25	4
26	4
27	4
28	4
29	4
30	4
31	4
32	4
33	4
34	4
35	4
36	4
37	4
38	4
39	4
40	4
41	4
42	4
43	4
44	4
45	4
46	4
47	4
48	4
49	4
50	4
51	4
52	4
53	4
54	4
55	4
56	4
57	4
58	4
59	4
60	4
61	4
62	4
63	4
64	4
65	4
66	4
67	4
68	4
69	4
70	4
71	4
72	4
73	4
74	4
75	4
76	4
77	4
78	4
79	4
80	4
81	4
82	4
83	4
84	4
85	4
86	4
87	4
88	4
89	4
90	4
91	4
92	4
93	4
94	4
95	4
96	4
97	4
98	4
99	4
100	4
101	4
102	4
103	4
104	4
105	4
106	4
107	4
108	4
109	4
110	4
111	4
112	4
113	4
114	4
115	4
116	4
117	4
118	4
119	4
120	4
121	4
122	4
123	4
124	4
125	4
126	4
127	4
128	4
129	4
130	4
0	5
1	5
2	5
3	5
4	5
5	5
6	5
7	5
8	5
9	5
10	5
11	5
12	5
13	5
14	5
15	5
16	5
17	5
18	5
19	5
20	5
21	5
22	5
23	5
24	5
25	5
26	5
27	5
28	5
29	5
30	5
31	5
32	5
33	5
34	5
35	5
36	5
37	5
38	5
39	5
40	5
41	5
42	5
43	5
44	5
45	5
46	5
47	5
48	5
49	5
50	5
51	5
52	5
53	5
54	5
55	5
56	5
57	5
58	5
59	5
60	5
61	5
62	5
63	5
64	5
65	5
66	5
67	5
68	5
69	5
70	5
71	5
72	5
73	5
74	5
75	5
76	5
77	5
78	5
79	5
80	5
81	5
82	5
83	5
84	5
85	5
86	5
87	5
88	5
89	5
90	5
91	5
92	5
93	5
94	5
95	5
96	5
97	5
98	5
99	5
100	5
101	5
102	5
103	5
104	5
105	5
106	5
107	5
108	5
109	5
110	5
111	5
112	5
113	5
114	5
115	5
116	5
117	5
118	5
119	5
120	5
121	5
122	5
123	5
124	5
125	5
126	5
127	5
128	5
129	5
130	5
0	6
1	6
2	6
3	6
4	6
5	6
6	6
7	6
8	6
9	6
10	6
11	6
12	6
13	6
14	6
15	6
16	6
17	6
18	6
19	6
20	6
21	6
22	6
23	6
24	6
25	6
26	6
27	6
28	6
29	6
30	6
31	6
32	6
33	6
34	6
35	6
36	6
37	6
38	6
39	6
40	6
41	6
42	6
43	6
44	6
45	6
46	6
47	6
48	6
49	6
50	6
51	6
52	6
53	6
54	6
55	6
56	6
57	6
58	6
59	6
60	6
61	6
62	6
63	6
64	6
65	6
66	6
67	6
68	6
69	6
70	6
71	6
72	6
73	6
74	6
75	6
76	6
77	6
78	6
79	6
80	6
81	6
82	6
83	6
84	6
85	6
86	6
87	6
88	6
89	6
90	6
91	6
92	6
93	6
94	6
95	6
96	6
97	6
98	6
99	6
100	6
101	6
102	6
103	6
104	6
105	6
106	6
107	6
108	6
109	6
110	6
111	6
112	6
113	6
114	6
115	6
116	6
117	6
118	6
119	6
120	6
121	6
122	6
123	6
124	6
125	6
126	6
127	6
128	6
129	6
130	6
0	7
1	7
2	7
3	7
4	7
5	7
6	7
7	7
8	7
9	7
10	7
11	7
12	7
13	7
14	7
15	7
16	7
17	7
18	7
19	7
20	7
21	7
22	7
23	7
24	7
25	7
26	7
27	7
28	7
29	7
30	7
31	7
32	7
33	7
34	7
35	7
36	7
37	7
38	7
39	7
40	7
41	7
42	7
43	7
44	7
45	7
46	7
47	7
48	7
49	7
50	7
51	7
52	7
53	7
54	7
55	7
56	7
57	7
58	7
59	7
60	7
61	7
62	7
63	7
64	7
65	7
66	7
67	7
68	7
69	7
70	7
71	7
72	7
73	7
74	7
75	7
76	7
77	7
78	7
79	7
80	7
81	7
82	7
83	7
84	7
85	7
86	7
87	7
88	7
89	7
90	7
91	7
92	7
93	7
94	7
95	7
96	7
97	7
98	7
99	7
100	7
101	7
102	7
103	7
104	7
105	7
106	7
107	7
108	7
109	7
110	7
111	7
112	7
113	7
114	7
115	7
116	7
117	7
118	7
119	7
120	7
121	7
122	7
123	7
124	7
125	7
126	7
127	7
128	7
129	7
130	7
0	8
1	8
2	8
3	8
4	8
5	8
6	8
7	8
8	8
9	8
10	8
11	8
12	8
13	8
14	8
15	8
16	8
17	8
18	8
19	8
20	8
21	8
22	8
23	8
24	8
25	8
26	8
27	8
28	8
29	8
30	8
31	8
32	8
33	8
34	8
35	8
36	8
37	8
38	8
39	8
40	8
41	8
42	8
43	8
44	8
45	8
46	8
47	8
48	8
49	8
50	8
51	8
52	8
53	8
54	8
55	8
56	8
57	8
58	8
59	8
60	8
61	8
62	8
63	8
64	8
65	8
66	8
67	8
68	8
69	8
70	8
71	8
72	8
73	8
74	8
75	8
76	8
77	8
78	8
79	8
80	8
81	8
82	8
83	8
84	8
85	8
86	8
87	8
88	8
89	8
90	8
91	8
92	8
93	8
94	8
95	8
96	8
97	8
98	8
99	8
100	8
101	8
102	8
103	8
104	8
105	8
106	8
107	8
108	8
109	8
110	8
111	8
112	8
113	8
114	8
115	8
116	8
117	8
118	8
119	8
120	8
121	8
122	8
123	8
124	8
125	8
126	8
127	8
128	8
129	8
130	8
0	9
1	9
2	9
3	9
4	9
5	9
6	9
7	9
8	9
9	9
10	9
11	9
12	9
13	9
14	9
15	9
16	9
17	9
18	9
19	9
20	9
21	9
22	9
23	9
24	9
25	9
26	9
27	9
28	9
29	9
30	9
31	9
32	9
33	9
34	9
35	9
36	9
37	9
38	9
39	9
40	9
41	9
42	9
43	9
44	9
45	9
46	9
47	9
48	9
49	9
50	9
51	9
52	9
53	9
54	9
55	9
56	9
57	9
58	9
59	9
60	9
61	9
62	9
63	9
64	9
65	9
66	9
67	9
68	9
69	9
70	9
71	9
72	9
73	9
74	9
75	9
76	9
77	9
78	9
79	9
80	9
81	9
82	9
83	9
84	9
85	9
86	9
87	9
88	9
89	9
90	9
91	9
92	9
93	9
94	9
95	9
96	9
97	9
98	9
99	9
100	9
101	9
102	9
103	9
104	9
105	9
106	9
107	9
108	9
109	9
110	9
111	9
112	9
113	9
114	9
115	9
116	9
117	9
118	9
119	9
120	9
121	9
122	9
123	9
124	9
125	9
126	9
127	9
128	9
129	9
130	9
0	10
1	10
2	10
3	10
4	10
5	10
6	10
7	10
8	10
9	10
10	10
11	10
12	10
13	10
14	10
15	10
16	10
17	10
18	10
19	10
20	10
21	10
22	10
23	10
24	10
25	10
26	10
27	10
28	10
29	10
30	10
31	10
32	10
33	10
34	10
35	10
36	10
37	10
38	10
39	10
40	10
41	10
42	10
43	10
44	10
45	10
46	10
47	10
48	10
49	10
50	10
51	10
52	10
53	10
54	10
55	10
56	10
57	10
58	10
59	10
60	10
61	10
62	10
63	10
64	10
65	10
66	10
67	10
68	10
69	10
70	10
71	10
72	10
73	10
74	10
75	10
76	10
77	10
78	10
79	10
80	10
81	10
82	10
83	10
84	10
85	10
86	10
87	10
88	10
89	10
90	10
91	10
92	10
93	10
94	10
95	10
96	10
97	10
98	10
99	10
100	10
101	10
102	10
103	10
104	10
105	10
106	10
107	10
108	10
109	10
110	10
111	10
112	10
113	10
114	10
115	10
116	10
117	10
118	10
119	10
120	10
121	10
122	10
123	10
124	10
125	10
126	10
127	10
128	10
129	10
130	10
0	11
1	11
2	11
3	11
4	11
5	11
6	11
7	11
8	11
9	11
10	11
11	11
12	11
13	11
14	11
15	11
16	11
17	11
18	11
19	11
20	11
21	11
22	11
23	11
24	11
25	11
26	11
27	11
28	11
29	11
30	11
31	11
32	11
33	11
34	11
35	11
36	11
37	11
38	11
39	11
40	11
41	11
42	11
43	11
44	11
45	11
46	11
47	11
48	11
49	11
50	11
51	11
52	11
53	11
54	11
55	11
56	11
57	11
58	11
59	11
60	11
61	11
62	11
63	11
64	11
65	11
66	11
67	11
68	11
69	11
70	11
71	11
72	11
73	11
74	11
75	11
76	11
77	11
78	11
79	11
80	11
81	11
82	11
83	11
84	11
85	11
86	11
87	11
88	11
89	11
90	11
91	11
92	11
93	11
94	11
95	11
96	11
97	11
98	11
99	11
100	11
101	11
102	11
103	11
104	11
105	11
106	11
107	11
108	11
109	11
110	11
111	11
112	11
113	11
114	11
115	11
116	11
117	11
118	11
119	11
120	11
121	11
122	11
123	11
124	11
125	11
126	11
127	11
128	11
129	11
130	11
0	12
1	12
2	12
3	12
4	12
5	12
6	12
7	12
8	12
9	12
10	12
11	12
12	12
13	12
14	12
15	12
16	12
17	12
18	12
19	12
20	12
21	12
22	12
23	12
24	12
25	12
26	12
27	12
28	12
29	12
30	12
31	12
32	12
33	12
34	12
35	12
36	12
37	12
38	12
39	12
40	12
41	12
42	12
43	12
44	12
45	12
46	12
47	12
48	12
49	12
50	12
51	12
52	12
53	12
54	12
55	12
56	12
57	12
58	12
59	12
60	12
61	12
62	12
63	12
64	12
65	12
66	12
67	12
68	12
69	12
70	12
71	12
72	12
73	12
74	12
75	12
76	12
77	12
78	12
79	12
80	12
81	12
82	12
83	12
84	12
85	12
86	12
87	12
88	12
89	12
90	12
91	12
92	12
93	12
94	12
95	12
96	12
97	12
98	12
99	12
100	12
101	12
102	12
103	12
104	12
105	12
106	12
107	12
108	12
109	12
110	12
111	12
112	12
113	12
114	12
115	12
116	12
117	12
118	12
119	12
120	12
121	12
122	12
123	12
124	12
125	12
126	12
127	12
128	12
129	12
130	12
0	13
1	13
2	13
3	13
4	13
5	13
6	13
7	13
8	13
9	13
10	13
11	13
12	13
13	13
14	13
15	13
16	13
17	13
18	13
19	13
20	13
21	13
22	13
23	13
24	13
25	13
26	13
27	13
28	13
29	13
30	13
31	13
32	13
33	13
34	13
35	13
36	13
37	13
38	13
39	13
40	13
41	13
42	13
43	13
44	13
45	13
46	13
47	13
48	13
49	13
50	13
51	13
52	13
53	13
54	13
55	13
56	13
57	13
58	13
59	13
60	13
61	13
62	13
63	13
64	13
65	13
66	13
67	13
68	13
69	13
70	13
71	13
72	13
73	13
74	13
75	13
76	13
77	13
78	13
79	13
80	13
81	13
82	13
83	13
84	13
85	13
86	13
87	13
88	13
89	13
90	13
91	13
92	13
93	13
94	13
95	13
96	13
97	13
98	13
99	13
100	13
101	13
102	13
103	13
104	13
105	13
106	13
107	13
108	13
109	13
110	13
111	13
112	13
113	13
114	13
115	13
116	13
117	13
118	13
119	13
120	13
121	13
122	13
123	13
124	13
125	13
126	13
127	13
128	13
129	13
130	13
0	14
1	14
2	14
3	14
4	14
5	14
6	14
7	14
8	14
9	14
10	14
11	14
12	14
13	14
14	14
15	14
16	14
17	14
18	14
19	14
20	14
21	14
22	14
23	14
24	14
25	14
26	14
27	14
28	14
29	14
30	14
31	14
32	14
33	14
34	14
35	14
36	14
37	14
38	14
39	14
40	14
41	14
42	14
43	14
44	14
45	14
46	14
47	14
48	14
49	14
50	14
51	14
52	14
53	14
54	14
55	14
56	14
57	14
58	14
59	14
60	14
61	14
62	14
63	14
64	14
65	14
66	14
67	14
68	14
69	14
70	14
71	14
72	14
73	14
74	14
75	14
76	14
77	14
78	14
79	14
80	14
81	14
82	14
83	14
84	14
85	14
86	14
87	14
88	14
89	14
90	14
91	14
92	14
93	14
94	14
95	14
96	14
97	14
98	14
99	14
100	14
101	14
102	14
103	14
104	14
105	14
106	14
107	14
108	14
109	14
110	14
111	14
112	14
113	14
114	14
115	14
116	14
117	14
118	14
119	14
120	14
121	14
122	14
123	14
124	14
125	14
126	14
127	14
128	14
129	14
130	14
0	15
1	15
2	15
3	15
4	15
5	15
6	15
7	15
8	15
9	15
10	15
11	15
12	15
13	15
14	15
15	15
16	15
17	15
18	15
19	15
20	15
21	15
22	15
23	15
24	15
25	15
26	15
27	15
28	15
29	15
30	15
31	15
32	15
33	15
[truncated: 6,642 more rows]
