# Supplementary material for: Novel Methods in Disease Biogeography: A Case Study with Heterosporosis
Source: Front Vet Sci. 2017 Jul 17;4:105. doi: 10.3389/fvets.2017.00105 (PMC5511963; doi:10.3389/fvets.2017.00105)
Supplement: Supplementary Material S6 — NicheA workflow and data to replicate analyses (XML). [file data_sheet_6.zip › Supplementary Material S6/Heterosporis_occurrences.csv]

sp	Longitude	Latitude
Heteros_noutlier	-94.01147222	46.47222222
Heteros_noutlier	-94.65233333	47.45491667
Heteros_noutlier	-94.62086111	47.5065
Heteros_noutlier	-94.617	47.73252778
Heteros_noutlier	-95.11075	47.78805556
Heteros_noutlier	-94.198	47.44158333
Heteros_noutlier	-94.40533333	47.16225
Heteros_noutlier	-94.35105556	46.44625
Heteros_noutlier	-94.65897222	47.26458333
Heteros_noutlier	-90.3185	47.7335
Heteros_noutlier	-94.17244497	46.51330822
Heteros_noutlier	-93.52269444	47.42197222
Heteros_noutlier	-93.65308333	47.31888889
Heteros_noutlier	-94.00808333	47.61758333
Heteros_noutlier	-91.62105556	48.05647222
Heteros_noutlier	-93.64622222	46.24244444
Heteros_noutlier	-94.54144444	46.2075
Heteros_noutlier	-95.31102778	46.16633333
Heteros_noutlier	-95.66663889	46.25041667
Heteros_noutlier	-92.315975	47.85397222
Heteros_noutlier	-93.40472222	47.25972222
Heteros_noutlier	-94.84773	47.503294
Heteros_noutlier	-91.95308064	46.79762093
Heteros_noutlier	-89.12245	46.133656
Heteros_noutlier	-89.12294	46.150326
Heteros_noutlier	-89.237476	45.944719
Heteros_noutlier	-89.654093	45.929957
Heteros_noutlier	-89.503581	45.937451
Heteros_noutlier	-89.248711	45.839752
Heteros_noutlier	-94.5427	47.425444
Heteros_noutlier	-94.586836	47.356586
