# Supplementary material for: Novel Methods in Disease Biogeography: A Case Study with Heterosporosis
Source: Front Vet Sci. 2017 Jul 17;4:105. doi: 10.3389/fvets.2017.00105 (PMC5511963; doi:10.3389/fvets.2017.00105)
Supplement: Supplementary Material S6 — NicheA workflow and data to replicate analyses (XML). [file data_sheet_6.zip › Supplementary Material S6/NicheA - workflow.xml]

<?xml version="1.0" encoding="utf-8"?>
<workflow>
  <name>NicheA - Workflow</name>
  <email>ecoguate2003@gmail.com</email>
  <author>Luis E. Escobar</author>
  <message>This workflow is a short guide to replicate the estimation of the Minimum-volume Ellipsoid (MVE) of Heterosporosis occurrences based on climate data. 

Occurrences: files in .csv format comma delimted. Three columns are necessary: species name, longitude, and latitude. 
Background: corresponds to climate rasters in GeoTiff format. 
Ecological niche model: for this study, NicheA will estimate the MVE of the species as a proxy of its Fundamental Niche (see Escobar et al. Front. Vet. Sci). 

More information is available in the official website of NicheA (http://nichea.sourceforge.net/).</message>
  <function>
    <function_name>draw_background_from_saved_package</function_name>
    <name>Draw background cloud (BC) from folder</name>
    <message>This data set has three climate rasters denoting the climatic background in the study area. 
The background for this excercise is composed by the first three principal components from 35 orginial climate data. 
Rasters are compressed in a single folder called "Background" that is attached as supplementary material of the manuscript.
Simple click in browse and double click in the Background folder.
The folder will charged in NicheA in the form of gray points forming an environmental cloud.

For more information of this step visti the NicheA manual referring to the background generation
http://nichea.sourceforge.net/function_create_bc.html</message>
  </function>
  <function>
    <function_name>generate_species_dataset</function_name>
    <name>Estimate the MVE from occurrences</name>
    <message>This tool allows to generate an ecological niche model based on the occurrences file.
Occurrences are in a .csv file comma delimited and include three columns: species name, 
longitude, and latitude. 

Occurrences for this excercise were curate to remove outliers.

Occurrences must be transformed to a NicheA file before MVE estimations. 

Thus, this tool will help to conver the .csv file to a NicheA folder with the species name. This folder contains a 
series of files.

For more information read the NicheA manual explaining the use of occurrences in NicheA 
http://nichea.sourceforge.net/function_create_g4.html</message>
  </function>
  <function>
    <function_name>open_species</function_name>
    <name>Open occurrences</name>
    <message>This function will allow the importation of occurrences to NicheA. 
The user needs to open the new folder generated by NicheA from the occurrences.
The occurrences file is included in the manuscript in the supplementarhy folder.
Search the file "heterosporis occurrences" and click OK.
Select the color of the occurrence points, a aconvex-polyhedron, and the MVE that NicheA 
will display in the 3D background.
Click in accept.

For more information about this process please see the NicheA manual, in the section to manage occurrences: 
http://nichea.sourceforge.net/function_create_g4.html</message>
  </function>
  <function>
    <function_name>create_virtual_species</function_name>
    <name>Save MVE and generate map</name>
    <message>This function will allow to sabe the MVE generated by NicheA from occurrences.
The user needs to select the option to generate the model based on the MVE.
Select "points inside the ellipsoid" to generate the model based on the points
inside the ellipsoid.
Then select the folder to save the results.
A new folder will be created with a GeoTIFF file of the model that can be open
in any GIS software.

For more information about this step, please visit the official website of NicheA, 
in the section to generate to export the niche model:
http://nichea.sourceforge.net/function_create_g.html</message>
  </function>
</workflow>
