# Supplementary material for: Novel Methods in Disease Biogeography: A Case Study with Heterosporosis
Source: Front Vet Sci. 2017 Jul 17;4:105. doi: 10.3389/fvets.2017.00105 (PMC5511963; doi:10.3389/fvets.2017.00105)
Supplement: Supplementary Material S6 — NicheA workflow and data to replicate analyses (XML). [file data_sheet_6.zip › Supplementary Material S6/README.txt]

To replicate the estimation of the Minimum-volume Ellipsoid, please install NichA and import the attached workflow. 
Please follow the following steps:

1.Install NicheA in your computer. Go to the website and follow the instructions.
For Windows 7 or 8: http://nichea.sourceforge.net/installation_win.html
For Mac http://nichea.sourceforge.net/installation_mac.html
For Linux http://nichea.sourceforge.net/installation_nix.html

2. Import the workflow for this study.
Check that the file "NicheA - Workflow.xml" is the folder. 
Follow the instructions to import and open a scientific workflow file in NicheA: http://nichea.sourceforge.net/workflow.html

3. Follow the steps in the workflow to open the background of climate conditions (folder "Background") and the occurrences of Heterosporosis (file "Heterosporis_occurrences"). 
Then generate the Minimum-volume Ellipsoid with these data.
